# Supplementary material for: Determining the Global Economic Burden of External Health Effects of Food Consumption in 204 Countries and Territories
Source: Nutrients. 2026 Jan 28;18(3):426. doi: 10.3390/nu18030426 (PMC12900027; doi:10.3390/nu18030426)
Supplement: Supplementary file 1 [file nutrients-18-00426-s001.zip › Supplementary Materials File S2.xlsx]

## Sheet: CVD COI
Costs of cardiovascular disease (€ million) in the European Union, by country, 2021
Country	Health care					Social care		Total health and social care	Informal care	Productivity losses		Total costs
	Primary care	Outpatient care	A&E	Hospital care	Medications	Institutionalization	Home care			Morbidity	Mortality
Austria	119	117	95	2609	570	656	976	5142	2246	231	847	8466
Belgium	123	107	22	2417	568	300	404	3940	1547	671	639	6797
Bulgaria	57	38	6	279	363	9	88	839	493	68	583	1983
Croatia	32	47	9	157	117	25	19	406	507	36	159	1108
Cyprus	6	14	3	88	32	6	37	186	54	8	61	309
Czech Republic	133	332	8	1369	384	220	41	2487	1813	195	734	5228
Denmark	172	70	18	1109	141	315	175	2001	979	757	656	4392
Estonia	43	45	8	105	35	11	4	250	188	12	117	568
Finland	505	243	116	820	143	560	92	2479	937	233	737	4386
France	528	779	317	14626	4823	1813	1404	24290	7157	3678	3019	38144
Germany	2251	3565	234	22323	8481	5044	2967	44865	25352	3510	9674	83400
Greece	33	54	22	1079	829	6	214	2237	1003	234	841	4315
Hungary	75	97	6	800	567	217	86	1848	852	94	827	3621
Ireland	78	40	31	1312	257	201	122	2041	546	245	610	3442
Italy	766	2508	386	12480	5194	1405	1008	23747	13734	1212	3285	41978
Latvia	9	11	2	147	57	10	16	252	205	27	266	750
Lithuania	13	38	4	268	49	177	11	559	406	59	414	1439
Luxembourg	9	23	3	144	43	20	26	267	75	13	57	413
Malta	0	2	1	44	44	3	2	95	37	20	31	183
Netherlands	437	614	98	3921	907	1691	1001	8670	2100	835	1454	13059
Poland	175	371	14	3381	1727	110	350	6127	4466	451	2135	13179
Portugal	75	125	63	758	557	42	183	1803	1245	183	540	3772
Romania	140	83	11	1027	724	154	80	2220	2806	180	1216	6421
Slovakia	75	140	3	446	215	25	38	942	562	91	368	1964
Slovenia	22	77	9	363	112	37	12	632	292	37	87	1048
Spain	1978	745	364	4768	3630	453	1126	13063	7434	1315	2147	23960
Sweden	116	418	72	1818	294	1072	209	3998	1608	658	948	7211
TOTAL	7971	10702	1924	78657	30862	14582	10691	155388	78644	15054	32451	281537
Direct and indirect cost components and total COI of CVD (EUR million) by country in the EU in 2021
Costs of CVD (€ thousands) by country, 2015, EU
Country	Primary care	Outpatient care	A&E	Inpatient care	Medications	Total health care costs	Cost per capita	Percentage of total health care expenditure
Austria	55428	55572	104422	1670262	636553	2522237	294	0.07
Belgium	97029	65405	17098	1540114	701600	2421246	216	0.06
Bulgaria	28068	33306	7916	119432	154844	343566	48	0.09
Croatia	22663	12134	30176	74232	102689	241894	57	0.08
Cyprus	10269	31071	6813	6816	25364	80332	95	0.07
Czech Rep.	68479	166731	35026	820687	389816	1480739	141	0.12
Denmark	43237	44801	19266	699654	154638	961596	170	0.03
Estonia	16550	33234	6807	89717	31500	177808	135	0.14
Finland	62910	178402	49696	1517504	190800	1999312	365	0.1
France	647039	1020418	135235	9569704	3822884	15195280	229	0.06
Germany	3215531	4730257	115223	14965129	5279912	28306051	349	0.08
Greece	21564	44542	51062	944736	885900	1947804	179	0.13
Hungary	81093	119550	15488	699520	596149	1511800	153	0.19
Ireland	29646	31687	29539	431201	334803	856876	185	0.03
Italy	823533	2695056	728191	7067848	4393500	15708130	258	0.11
Latvia	18417	6431	3128	40782	61638	130396	66	0.1
Lithuania	30367	35841	2403	95265	62574	226450	78	0.1
Luxembourg	5300	17972	845	96835	40911	161863	288	0.05
Malta	1812	1986	922	29500	13411	47632	111	0.06
Netherlands	527266	1019625	23607	3108402	848301	5527201	327	0.07
Poland	343490	1048924	39513	1474666	1445929	4352521	115	0.16
Portugal	127633	191515	63684	237475	554100	1174407	113	0.07
Romania	41602	140469	8096	495432	588167	1273766	64	0.15
Slovakia	80004	194459	10211	217624	154800	657098	121	0.12
Slovenia	33456	11977	7186	113351	81200	247170	120	0.08
Spain	1318339	1033283	431310	2970554	3489974	9243461	199	0.09
Sweden	88766	196604	123099	998875	257080	1664424	171	0.03
UK	1638492	1073695	398661	6505414	2732144	12348406	190	0.05
TOTAL EU	9477982	14234946	2464625	56600730	28031183	110809465	218	0.08
Direct cost components of CVD by country in the EU in thousand EUR in 2015
Non health-care costs (€ thousands) of CVD, by country, 2015, EU					Direct and indirect costs (€ thousands) of CVD, by country, 2015, EU
Country	Production losses due to mortality	Production losses due to morbidity	Informal care		Country	cdir,x,CVD,2015,EUR	cind,x,CVD,2015,EUR	Cx,CVD,2015,EUR
Austria	614955	592585	1010938		Austria	2522237	2218478	4740715
Belgium	634057	743251	870164		Belgium	2421246	2247472	4668718
Bulgaria	329448	67523	208307		Bulgaria	343566	605278	948844
Croatia	132665	161597	241176		Croatia	241894	535438	777332
Cyprus	41827	44566	45475		Cyprus	80332	131868	212200
Czech Rep.	432252	345029	522965		Czech Rep.	1480739	1300246	2780985
Denmark	518439	436460	238235		Denmark	961596	1193134	2154730
Estonia	105052	90279	115461		Estonia	177808	310792	488600
Finland	501593	225019	198216		Finland	1999312	924828	2924140
France	2396912	1566029	4444011		France	15195280	8406952	23602232
Germany	8556221	8495837	12149160		Germany	28306051	29201218	57507269
Greece	443451	363366	434886		Greece	1947804	1241703	3189507
Hungary	381853	120954	555934		Hungary	1511800	1058741	2570541
Ireland	465570	224493	260884		Ireland	856876	950947	1807823
Italy	2850082	1629205	8027415		Italy	15708130	12506702	28214832
Latvia	181479	44927	111332		Latvia	130396	337738	468134
Lithuania	187665	82713	140233		Lithuania	226450	410611	637061
Luxembourg	24734	19207	52342		Luxembourg	161863	96283	258146
Malta	18922	17070	26824		Malta	47632	62816	110448
Netherlands	1254310	655170	1516864		Netherlands	5527201	3426344	8953545
Poland	1647321	902156	1765246		Poland	4352521	4314723	8667244
Portugal	476927	298190	878833		Portugal	1174407	1653950	2828357
Romania	752634	174388	632848		Romania	1273766	1559870	2833636
Slovakia	202234	150287	262617		Slovakia	657098	615138	1272236
Slovenia	66571	83799	143992		Slovenia	247170	294362	541532
Spain	1441759	1990041	4175536		Spain	9243461	7607336	16850797
Sweden	769370	562954	491315		Sweden	1664424	1823639	3488063
UK	6203014	2548365	5566934		UK	12348406	14318313	26666719
Total EU	31631317	22635461	45088142		Total EU	110809465	99354920	210164386
Indirect cost components of CVD by country in the EU in thousand EUR in 2015					Direct, indirect and total COI of CVD by country in the EU in thousand EUR in 2015
Direct and indirect costs of CVD in the Gulf Cooperation Council in 2019 (in million US$)
Country	Cost type		Costs
Bahrain	Direct Costs	Direct costs	232.9
	Indirect Costs	Absenteeism	64.1
		Presenteeism	387.8
		Premature Death	146.4
		Total cost	831.3
Kuwait	Direct Costs	Direct costs	961.6
	Indirect Costs	Absenteeism	271.7
		Presenteeism	1532.1
		Premature Death	466.1
		Total cost	3231.5
Oman	Direct Costs	Direct costs	767.9
	Indirect Costs	Absenteeism	117
		Presenteeism	755.6
		Premature Death	212.2
		Total cost	1852.8
Qatar	Direct Costs	Direct costs	926.5
	Indirect Costs	Absenteeism	338.1
		Presenteeism	2028.7
		Premature Death	362.7
		Total cost	3656
Saudi Arabia	Direct Costs	Direct costs	8222.7
	Indirect Costs	Absenteeism	468.1
		Presenteeism	2835.5
		Premature Death	2315.3
		Total cost	13841.7
UAE	Direct Costs	Direct costs	2028.1
	Indirect Costs	Absenteeism	579.4
		Presenteeism	3661.4
		Premature Death	859.6
		Total cost	7128.5
Total	Direct Costs	Direct costs	13139.7
	Indirect Costs	Absenteeism	1838.5
		Presenteeism	11201.2
		Premature Death	4362.4
		Total cost	30541.7
Direct and indirect cost components of CVD per country in the Gulf Cooperation Council in million USD in 2019
COI - Gulf Cooperation Council 2019
cdir,Bahrain,CVD,2019,USD	232900000
cind,Bahrain,,CVD,2019,USD	598300000
CBahrain,CVD,2019,USD	831200000
cdir,Kuwait,CVD,2019,USD	961600000
cind,Kuwait,CVD,2019,USD	2269900000
CKuwait,CVD,2019,USD	3231500000
cdir,Oman,CVD,2019,USD	767900000
cind,Oman,CVD,2019,USD	1084800000
COman,CVD,2019,USD	1852700000
cdir,Qatar,CVD,2019,USD	926500000
cind,Qatar,CVD,2019,USD	2729500000
CQatar,CVD,2019,USD	3656000000
cdir,Saudi Arabia,CVD,2019,USD	8.2227e+09
cind,Saudi Arabia,CVD,2019,USD	5618900000
CSaudi Arabia,CVD,2019,USD	13841600000
cdir,UAE,CVD,2019,USD	2028100000
cind,UAE,CVD,2019,USD	5.1004e+09
CUAE,CVD,2019,USD	7.1285e+09
Direct, indirect and total COI of CVD per country in the Gulf Cooperation Council in 2019
COI - Brazil 2015
cdir,Brazil,CVD,2015,USD	10900000000
cind,Brazil,CVD,2015,USD	6400000000
CBrazil,CVD,2015,USD	17300000000
Direct, indirect and total COI of CVD in Brazil in USD in 2015
COI - Japan 2014
cdir,Japan,2014,USD	49500000000
cind,Japan,2014,USD	60100000000
CJapan,2014,USD	109600000000
Direct, indirect and total COI of CVD in Japan in USD in 2014
COI - USA 2020
cdir,USA,CVD,2020,USD	393000000000
cind,USA,CVD,2020,USD	234000000000
CUSA,CVD,2020,USD	627000000000
Direct, indirect and total COI of CVD in the USA in USD in 2020
COI - China 2003
cdir,China,CVD,2003,USD	26100000000
sdir,China.CVD	0.510939
cind,China,CVD,2003,USD	2.49825e+10
sind,China,CVD	0.489061
CChina,CVD,2003,USD	5.10825e+10
Direct, indirect and total COI and shares of CVD in China in USD in 2020
COI - Canada 2004
cdir,Canada,CVD,2004,USD	7844000000
cind,Canada,CVD,2004,USD	13356000000
CCanada,CVD,2004,CAN	21200000000
Direct, indirect and total COI of CVD in Canada in CAN$ in 2004
COI - Russia 2009
cdir,Russia,CVD,2009,EUR	5204400000
cind,Russia,CVD,2009,EUR	19196000000
CRussia,CVD,2009,EUR	24400400000
Direct, indirect and total COI of CVD in Russia in EUR in 2009
COI - Serbia 2009
cdir,Serbia,CVD,2009,EUR	400350917
cind,Serbia,CVD,2009,EUR	113924229
CSerbia,CVD,2009,EUR	514275146
Direct, indirect and total COI of CVD in Serbia in EUR in 2009
COI - Turkey 2016
cdir,Turkey,CVD,2016,USD	3400000000
cind,Turkey,CVD,2016,USD	6800000000
CTurkey,CVD,2016,USD	10200000000
Direct, indirect and total COI of CVD in Turkey in USD in 2016
COI - Switzerland 2021			Total COI
CSwitzerland,CVD,2021,CHF	27800000000
Direct, indirect and total COI of CVD in Switzerland in CHF in 2021
Annual costs of IHD, stroke, and total CVD, by country (2016 USD)
Country	China	Australia	Taiwan	South Korea	Thailand	Japan	Hong Kong	Singapore
COST (USD) TOTAL, PER YEAR (IHD)
Direct	4630969609	4469518274	1251963411	1901525095	351475158	5736525729	2228975369	2163129390
Indirect	5069611138	2804835725	785666706	1193297620	220567412	10626317655	1398788272	1357466782
Total	9700580747	7274353999	2037630117	3094822715	572042570	16362843384	3627763641	3520596172
Total CVD	21657537647	12253353999	4707637815	7150122254	1321618292	24344401579	4835430303	8133807767
COST (USD) TOTAL, PER YEAR (STROKE)
Direct	6504992867	881000000	809093242	1228878648	227144158	2418653998	171341408	1397942908
Indirect	5451964032	4098000000	1860914457	2826420891	522431564	5562904196	1036325254	3215268688
Total	11956956900	4979000000	2670007698	4055299539	749575722	7981558195	1207666662	4613211596
Total CVD	21657537647	12253353999	4707637815	7150122254	1321618292	24344401579	4835430303	8133807767
Direct and indirect cost components of IHD and Stroke per country in Asia in USD in 2016
COI of IHD & Stroke -Asia 2016			Prevalences -Asia 2021			COI of CVD - Asia 2024
cdir,Taiwan,IHD+Stroke,2016,USD	2061056653		PTaiwan,IHD+Stroke,2021	1.66415e+06		cdir,Taiwan,CVD,2024,USD	3.34277e+09
cind,Taiwan,IHD+Stroke,2016,USD	2646581163		PTaiwan,CVD,2021	2.69904e+06		cind,Taiwan,CVD,2024,USD	4.29242e+09
CTaiwan,IHD+Stroke,2016,USD	4707637816		PTaiwan,IHD+Stroke,2021/ PTaiwan,CVD,2021	0.616571		CTaiwan,CVD,2024,USD	7.63519e+09
cdir,South Korea,IHD+Stroke,2016,USD	3130403743		PSouth Korea,IHD+Stroke,2021	1.88596e+06		cdir,South Korea,CVD,2024,USD	7.34012e+09
cind,South Korea,IHD+Stroke,2016,USD	4019718511		PSouth Korea,CVD,2021	4.42217e+06		cind,South Korea,CVD,2024,USD	9.42537e+09
CSouth Korea,IHD+Stroke,2016,USD	7150122254		PSouth Korea,IHD+Stroke,2021/ PSouth Korea,CVD,2021	0.426479		CSouth Korea,CVD,2024,USD	1.67655e+10
cdir,Thailand,IHD+Stroke,2016,USD	578619316		PThailand,IHD+Stroke,2021	2.95882e+06		cdir,Thailand,CVD,2024,USD	1.11854e+09
cind,Thailand,IHD+Stroke,2016,USD	742998976		PThailand,CVD,2021	5.71976e+06		cind,Thailand,CVD,2024,USD	1.43631e+09
CThailand,IHD+Stroke,2016,USD	1321618292		PThailand,IHD+Stroke,2021/ PThailand,CVD,2021	0.517298		CThailand,CVD,2024,USD	2.55485e+09
cdir,Singapore,IHD+Stroke,2016,USD	3561072298		PSingapore,IHD+Stroke,2021	199118		cdir,Singapore,CVD,2024,USD	6.89525e+09
cind,Singapore,IHD+Stroke,2016,USD	4572735470		PSingapore,CVD,2021	385549		cind,Singapore,CVD,2024,USD	8.85412e+09
CSingapore,IHD+Stroke,2016,USD	8133807768		PSingapore,IHD+Stroke,2021/ PSingapore,CVD,2021	0.516453		CSingapore,CVD,2024,USD	1.57494e+10
Direct, indirect and total COI of IHD and Stroke in Taiwan, South Korea, Thailand and Singapore in USD in 2016			Prevalences of IHD and Stroke and CVD in Taiwan, South Korea, Thailand and Singapore in 2021			Direct, indirect and total COI of CVD in Taiwan, South Korea, Thailand and Singapore in USD in 2016
COI of Heart Diseases - South America 2015			Prevalences - South America 2021			COI of CVD - South America 2024
cdir,Chile,Heart Diseases,2015,CLP	686773000000		PChile,Heart Diseases,2021	521733		cdir,Chile,CVD,2024,USD	3.88013e+09
cind,Chile,Heart Diseases,2015,CLP	1233038000000		PChile,CVD,2021	1.35523e+06		cind,Chile,CVD,2024,USD	6.96642e+09
CChile,Heart Diseases,2015,CLP	1919811000000		PChile,Heart Diseases,2021/ PChile,CVD,2021	0.384977		CChile,CVD,2024,USD	1.08465e+10
cdir,Colombia,Heart Diseases,2015,COP	4202565000000		PColombia,Heart Diseases,2021	1.77216e+06		cdir,Colombia,CVD,2024,USD	4.88223e+09
cind,Colombia,Heart Diseases,2015,COP	6404716000000		PColombia,CVD,2021	3452368		cind,Colombia,CVD,2024,USD	7.44053e+09
CColombia,Heart Diseases,2015,COP	10607281000000		PColombia,Heart Diseases,2021/ PColombia,CVD,2021	0.513316		CColombia,CVD,2024,USD	1.23228e+10
cdir,Ecuador,Heart Diseases,2015,USD	551000000		PEcuador,Heart Diseases,2021	720651		cdir,Ecuador,CVD,2024,USD	1.24393e+09
cind,Ecuador,Heart Diseases,2015,USD	905000000		PEcuador,CVD,2021	1.10211e+06		cind,Ecuador,CVD,2024,USD	2.04312e+09
CEcuador,Heart Diseases,2015,USD	1456000000		PEcuador,Heart Diseases,2021/ PEcuador,CVD,2021	0.653885		CEcuador,CVD,2024,USD	3.28706e+09
Direct, indirect and total COI of Heart Diseases in Chile in CLP, Colombia in COP and Ecuador in USD in 2015			Prevalences of Heart Diseases and CVD in Chile, Colombia and Ecuador in 2021			Direct, indirect and total COI of CVD in Chile, Colombia and Ecuador in USD in 2024
COI 2020 and Prevalences 2021 - Australia
cdir,Australia,IHD+Stroke,2020,AUD	6280303838
cind,Australia,IHD+Stroke,2020,AUD	7849130587
CAustralia,IHD+Stroke,2020,AUD	14129434425
PAustralia,IHD+Stroke,2021	1.16106e+06
PAustralia,CVD,2021	2.79735e+06
PAustralia,IHD+Stroke,2021/ PAustralia,CVD,2021	0.415057
cdir,Australia,CVD,2020,AUD	1.51312e+10
cind,Australia,CVD,2020,AUD	1.8911e+10
CAustralia,CVD,2020,AUD	3.40422e+10
Direct, indirect and total COI of CVD in AUD in 2020 and calculations components in Australia
CVD COI - Iran
cdir,Iran,CVD,>60y,2021,USD	1.75121e+09
cind,Iran,CVD,>60y,2021,USD	1.33886e+08
CIran,CVD,>60y,2021,USD	1.88509e+09
PIran,CVD,>60y,2021/ PIran,CVD,2021	0.3985
sind,Iran,CVD/ sdir,Iran,CVD	0.666667
cdir,Iran,CVD,2021,USD	4.39449e+09
cind,Iran,CVD,2021,USD	2.92966e+09
CIran,CVD,2021,USD	7.32415e+09
Direct, indirect and total COI of CVD in USD in 2021 and calculation components in Iran
COI - Nigeria
cdir,Nigeria,DM+HT,pat,pub,2019,USD	318.12
cind,Nigeria,DM+HT,pat,pub,2019,USD	124.68
cdir,Nigeria,DM+HT,pat,priv,2019,USD	472.92
cind,Nigeria,DM+HT,pat,priv,2019,USD	52.08
PNigeria,DM,2021	4.41564e+06
PNigeria,HT,2021	201897
PNigeria,CVD,2021	9.14409e+06
PNigeria,HT,2021/ (PNigeria,HT,2021 + PNigeria,DM,2021)	0.043724
PNigeria,CVD,2021/ PNigeria,HT,2021	45.2908
wpub,Nigeria	0.617
wpriv,Nigeria	0.383
hNigeria,CVD	0.1
PNigeria,CVD,w,2019	4.21194e+06
PNigeria,CVD,2019	8.56239e+06
cdir,Nigeria,CVD,2019,USD	6.39936e+08
cind,Nigeria,CVD,2019,USD	8.08017e+08
CNigeria,CVD,2019,USD	1.44795e+09
Direct, indirect and total COI in USD in 2019 and calculation components in Iran
COI of Cardiac & Cerebrovascular - South America 2020			Prevalences - South America 2021			COI of CVD - South America 2024
cdir,Argentina,Cardiac Diseases,2020,USD	1845900000		PArgentina,sd,2021	2.24311e+06		cdir,Argentina,CVD,2024,USD	5.15454e+09
cdir,Argentina,Cerebrovascular Diseases,2020,USD	1008300000		PArgentina,CVD,2021	4.05094e+06		cdir,El Salvador,CVD,2024,USD	5.61292e+08
cdir,Argentina,sd,2020,USD	2854200000		PArgentina,sd,2021/ PArgentina,CVD,2021	0.553726		cdir,Trinidad and Tobago, CVD,2024,USD	2.3136e+08
cdir,El Salvador,Cardiac Diseases,2020,USD	232200000		PEl Salvador,sd,2021	278152		COI of CVD in Argentina, El Salvador and Trinidad and Tobago in USD in 2024
cdir,El Salvador,Cerebrovascular Diseases,2020,USD	159200000		PEl Salvador,CVD,2021	398887
cdir,El Salvador,sd,2020,USD	391400000		PEl Salvador,sd,2021/ PEl Salvador,CVD,2021	0.69732
cdir,Trinidad and Tobago,Cardicac Diseases,2020,USD	108000000		PTrinidad and Tobago,sd,2021	128880
cdir,Trinidad and Tobago,Cerebrovascular Diseases,2020,USD	88900000		PTrinidad and Tobago,CVD,2021	151435
cdir,Trinidad and Tobago,sd,2020,USD	196900000		PTrinidad and Tobago,sd,2021/ PTrinidad and Tobago,CVD,2021	0.851056
Direct COI of Cardiac and Cerebrovascular Diseases in Argentina, El Salvador and Trinidad and Tobago in USD in 2020			Prevalences of Cardiac, Cerebrovascular Diseases and CVD in Argentina, El Salvador and Trinidad and Tobago in 2021
COI - Cameroon
cdir,Cameroon,sd,pat,2017,USD	1441.08
PCameroon,sd,2021	830557
PCameroon,CVD,2021	1.32559e+06
PCameroon,sd,2021/ PCameroon,CVD,2021	0.626556
cdir,Cameroon,CVD,pat,2017,USD	2300
PCameroon,CVD,2017	1.14488e+06
hCameroon,CVD	0.1
cdir,Cameroon,CVD,2017,USD	2.63323e+08
Direct COI of CVD in USD in 2017 and calculation components in Cameroon
COI - India 2018
cdir,India,pat,2018,USD	3842
PCameroon,CVD,2018	8.18577e+07
hIndia,CVD	0.12226
cdir,India,CVD,2018,USD	3.84504e+10
Direct COI of CVD in USD in 2018 and calculation components in India
COI - Mexico 2015
CMexico,sd,2015,MXN	303000000000
PMexico,sd,2021	4.57821e+06
PMexico,CVD,2021	8.34822e+06
PMexico,sd,2021/ PMexico,CVD,2021	0.548406
CMexico,CVD,2015,MXN	5.5251e+11
Total COI of CVD in MXN in 2015 and calculation components in Mexico

## Sheet: Scores CVD
Country/ Territory	Krel​,x,2021	OPHWx	OPHW-sharex	DALY-sharex,CVD,2021	Deaths-sharex,CVD,2021	I-sharex,CVD,2021	P-sharex,CVD,2021	Scoredir,x,CVD	Scoreind,x,CVD	Burden-sharex,CVD,2021
Afghanistan	0.169996	2.56	0.0173878	0.0846597	0.174936	0.00119377	0.0396973	0.0936026	0.04782	0.0551588
Albania	0.0695925	17.2	0.116824	0.256585	0.466978	0.00284262	0.125412	0.144543	0.158713	0.16215
Algeria	0.045763	19.55	0.132785	0.168738	0.357439	0.00247456	0.0899204	0.101699	0.127806	0.114084
American Samoa			99999	0.221838	0.344963	0.0014238	0.0768719	99999	29999.8	0.124536
Andorra	0.0834236		99999	0.112481	0.246908	0.00206573	0.0949831	0.0916238	29999.8	0.0875496
Angola	0.0267727	7.96	0.0540651	0.0594595	0.127737	0.000695525	0.0396075	0.040758	0.0489457	0.0427024
Antigua and Barbuda	0.0482208		99999	0.157374	0.281685	0.00189582	0.101707	0.09483	29999.8	0.106461
Argentina	0.0890527	28	0.190179	0.130386	0.230908	0.0016299	0.0928533	0.0947805	0.125118	0.0905516
Armenia	0.113852	21.68	0.147253	0.248237	0.431991	0.00339419	0.118113	0.151304	0.161324	0.154122
Australia	0.113024	58.94	0.400326	0.123256	0.269706	0.00208616	0.113908	0.108728	0.194918	0.0987456
Austria	0.114662	74.9	0.508728	0.171004	0.329311	0.00323841	0.140331	0.130244	0.248464	0.127303
Azerbaijan	0.036447	16.79	0.114039	0.220083	0.399674	0.00299579	0.0798068	0.111479	0.134756	0.130833
Bahamas	0.0831015	33.11	0.224886	0.135772	0.216703	0.00180492	0.0866389	0.0914438	0.133979	0.0889349
Bahrain	0.0430859	44.96	0.305373	0.108164	0.221884	0.00207701	0.0681592	0.0707943	0.14948	0.0757085
Bangladesh	0.0208512	6.97	0.0473409	0.175184	0.344456	0.00138316	0.0646058	0.0889355	0.0968824	0.106797
Barbados	0.0832747	17.34	0.117775	0.164819	0.283159	0.00269138	0.134655	0.113731	0.124081	0.118965
Belarus	0.0503057	20.11	0.136589	0.30271	0.469693	0.00385446	0.12302	0.147978	0.173863	0.175845
Belgium	0.10494	75.48	0.512667	0.123721	0.237492	0.00248452	0.122244	0.104921	0.227239	0.0982842
Belize	0.041471	11.34	0.0770223	0.094955	0.19214	0.00117752	0.0616681	0.0632154	0.0738809	0.0665542
Benin	0.0271864	5.03	0.0341642	0.0464384	0.113244	0.000650808	0.0388686	0.0366719	0.0387653	0.0371118
Bermuda	0		99999	0.174645	0.284957	0.00304808	0.173379	99999	29999.8	0.133818
Bhutan	0.0329126	7.81	0.0530463	0.141403	0.293678	0.00174552	0.0634686	0.080565	0.0866051	0.0913529
Bolivia (Plurinational State of)	0.0772559	8.46	0.0574611	0.0712565	0.1172	0.0010024	0.0534652	0.0600417	0.0541032	0.0494373
Bosnia and Herzegovina	0.0920285	22.38	0.152007	0.243269	0.404492	0.00343726	0.133353	0.14407	0.162063	0.154467
Botswana	0.065771	21.24	0.144264	0.057785	0.102969	0.000934114	0.0583805	0.0534482	0.0769961	0.0454268
Brazil	0.0919826	16.97	0.115262	0.115299	0.208559	0.00110482	0.0789115	0.0875138	0.0944976	0.0794506
Brunei Darussalam	0.0183509	50.83	0.345242	0.142325	0.270143	0.000940962	0.0415714	0.069487	0.167554	0.0824655
Bulgaria	0.0813128	29.28	0.198873	0.311346	0.448255	0.00428951	0.14368	0.161082	0.19635	0.18262
Burkina Faso	0.0618785	2.87	0.0194933	0.0426692	0.102464	0.000592872	0.0408087	0.0456241	0.0329085	0.0354676
Burundi	0.0815707	0.82	0.00556952	0.0542111	0.115731	0.000646828	0.0384881	0.0547136	0.0319132	0.039577
Côte d'Ivoire	0.0288158	6.98	0.0474088	0.0646991	0.139677	0.00069086	0.0444355	0.0445775	0.0501554	0.0469153
Cabo Verde	0.0748628	9.62	0.0653399	0.158291	0.311773	0.0012836	0.0819772	0.101946	0.0990895	0.103643
Cambodia	0.0771812	3.97	0.0269646	0.137722	0.257513	0.00117263	0.0427253	0.0852297	0.0701647	0.0802373
Cameroon	0.0328148	4.32	0.0293418	0.0604002	0.124858	0.000609571	0.0429332	0.0431189	0.042077	0.0436687
Canada	0.117461	57.28	0.389051	0.130492	0.243344	0.00253019	0.145557	0.115289	0.196765	0.107908
Central African Republic	0.0810636	1.12	0.00760715	0.0523481	0.10342	0.00067353	0.0393349	0.0531324	0.0310954	0.0380489
Chad	0.046136	2.19	0.0148747	0.0382477	0.0912032	0.000546588	0.0349097	0.0377019	0.0283235	0.0312315
Chile	0.0911392	29.57	0.200842	0.103817	0.202755	0.00132469	0.0753018	0.083706	0.116617	0.0744086
China	0.0506059	16.06	0.109081	0.248886	0.434794	0.00362269	0.09818	0.128799	0.146341	0.148686
Colombia	0.0877057	16.04	0.108945	0.107129	0.21036	0.00131648	0.0732337	0.0836836	0.0900555	0.0755399
Comoros	0.0649885	6.7	0.045507	0.0899561	0.173779	0.000932725	0.0578704	0.0666263	0.0607818	0.0620056
Congo	0.019751	4.24	0.0287985	0.094843	0.180855	0.000780072	0.0496736	0.0530702	0.0557844	0.0616745
Cook Islands			99999	0.226227	0.364509	0.00218857	0.0939206	99999	29999.8	0.133152
Costa Rica	0.0723113	24.4	0.165727	0.100981	0.199392	0.00171373	0.093724	0.0809164	0.108941	0.0788649
Croatia	0.0725977	45.87	0.311553	0.217234	0.374992	0.00332542	0.123767	0.128144	0.199831	0.140797
Cuba		18.51	0.125722	0.164628	0.250265	0.00247442	0.118586	99999	0.119881	0.110733
Cyprus	0.086781	35.27	0.239557	0.153743	0.329303	0.00169384	0.0791984	0.105892	0.151725	0.103321
Czechia	0.0877647	46.92	0.318685	0.198419	0.337579	0.00394017	0.163025	0.133164	0.20244	0.143373
Democratic People's Republic of Korea		1.54	0.0104598	0.281545	0.439613	0.00290342	0.0809076	99999	0.12017	0.153568
Democratic Republic of the Congo	0.0335737	1.97	0.0133804	0.0638403	0.139355	0.000697079	0.0402963	0.0449744	0.0389164	0.0453856
Denmark	0.100789	78.62	0.533994	0.124056	0.228618	0.0025352	0.117804	0.101977	0.231939	0.0961803
Djibouti	0.024916	20.31	0.137947	0.0777474	0.140925	0.000818019	0.0517988	0.0476402	0.0815496	0.0532018
Dominica	0.0520512		99999	0.162542	0.275528	0.0020245	0.0917924	0.09444	29999.8	0.104461
Dominican Republic	0.0459055	22.85	0.155199	0.167605	0.335725	0.00166731	0.0722808	0.0956547	0.128443	0.106038
Ecuador	0.0721974	11.48	0.0779732	0.0900671	0.171757	0.00110814	0.0632213	0.0697142	0.071447	0.0634947
Egypt	0.0389048	20.23	0.137404	0.230486	0.38743	0.00207566	0.0738303	0.111693	0.141243	0.130661
El Salvador	0.0905623	9.83	0.0667663	0.093493	0.185308	0.00142151	0.0646689	0.0776161	0.0704773	0.0664058
Equatorial Guinea	0.0302471	18.2	0.123616	0.0557854	0.122323	0.000674027	0.0415605	0.0409104	0.0689211	0.0416383
Eritrea		2.12	0.0143992	0.0737394	0.138222	0.000694069	0.0446623	99999	0.0419611	0.049551
Estonia	0.0729822	45.34	0.307954	0.21702	0.39016	0.00440272	0.151138	0.135423	0.205914	0.150784
Eswatini	0.0671011	15.87	0.107791	0.0545729	0.0914022	0.00077119	0.045834	0.0495062	0.061713	0.0394936
Ethiopia	0.0310842	3.49	0.0237044	0.0442868	0.0937698	0.00061805	0.0388498	0.0354532	0.0332392	0.0345034
Fiji	0.0578068	19.11	0.129797	0.206147	0.297985	0.00139662	0.0642714	0.101503	0.123101	0.111343
Finland	0.0971294	69.2	0.470013	0.202318	0.394556	0.00358798	0.141828	0.138141	0.250006	0.143776
France	0.117591	68.74	0.466889	0.133466	0.237629	0.00242136	0.182243	0.122666	0.227455	0.119202
Gabon	0.0210205	25.65	0.174217	0.0918694	0.179029	0.000849386	0.0533035	0.0534135	0.0993725	0.0617096
Gambia	0.026858	3.45	0.0234327	0.0857902	0.183074	0.000812351	0.0453982	0.0527649	0.0517373	0.0579076
Georgia	0.0747	22.71	0.154248	0.250247	0.381884	0.00460371	0.14072	0.139712	0.163577	0.156859
Germany	0.122813	69.42	0.471507	0.175087	0.316422	0.00346256	0.155307	0.135257	0.239866	0.131799
Ghana	0.0378807	7.83	0.0531821	0.0976933	0.192781	0.000896161	0.0481556	0.0599913	0.0645818	0.0633016
Greece	0.0866369	42.41	0.288053	0.192611	0.334632	0.00294376	0.117374	0.12204	0.182465	0.127342
Greenland	0		99999	0.127639	0.227565	0.00165708	0.0852604	99999	29999.8	0.0871234
Grenada	0.0588808		99999	0.145466	0.229981	0.00176357	0.0880727	0.0877228	29999.8	0.0935888
Guam		53.32	0.362154	0.221208	0.337935	0.00206146	0.0963826	99999	0.20637	0.129689
Guatemala	0.0549543	11.23	0.0762752	0.0638	0.128547	0.00101451	0.0520996	0.0527238	0.0591201	0.0479289
Guinea	0.0292898	4.97	0.0337567	0.0584319	0.13113	0.000666536	0.0407497	0.0418696	0.0432096	0.0430674
Guinea-Bissau	0.0764259	3.23	0.0219385	0.0764068	0.148975	0.000690276	0.03835	0.0609147	0.0445684	0.0495316
Guyana	0.0489124	86.73	0.589078	0.147625	0.246144	0.00148797	0.0670379	0.0825183	0.244568	0.0894596
Haiti	0.0352171	3.39	0.0230252	0.110254	0.211585	0.00105981	0.0495011	0.0638867	0.0602291	0.0694031
Honduras	0.0903068	6.82	0.0463221	0.123236	0.239171	0.0010191	0.0491181	0.0856837	0.0724882	0.0759289
Hungary	0.0700166	37.34	0.253617	0.231137	0.37536	0.0038867	0.139802	0.133506	0.188586	0.149984
Iceland	0.0919369	58.64	0.398288	0.133924	0.306799	0.00220568	0.0908313	0.103653	0.195559	0.0987682
India	0.0291791	8.41	0.0571215	0.140447	0.244648	0.00143563	0.0642843	0.0744519	0.0828346	0.0863148
Indonesia	0.0374503	14	0.0950893	0.21342	0.348191	0.00119681	0.0536608	0.0997097	0.117001	0.115302
Iran (Islamic Republic of)	0.0632347	23.43	0.159139	0.149316	0.297885	0.00249375	0.100732	0.0992673	0.128039	0.105551
Iraq	0.0407414	25.11	0.170549	0.178766	0.376255	0.00195606	0.0693028	0.0998528	0.138795	0.112633
Ireland	0.0630588	145.72	0.989744	0.116996	0.257143	0.00185616	0.0908642	0.0865751	0.364581	0.0886291
Israel	0.0794552	58.06	0.394349	0.0976868	0.210663	0.00151867	0.0802008	0.0807841	0.175252	0.0748882
Italy	0.0876124	62.59	0.425117	0.161629	0.309403	0.00337125	0.15669	0.121562	0.222814	0.127447
Jamaica	0.078816	9.06	0.0615364	0.142974	0.264155	0.0019215	0.0869268	0.0964248	0.0912409	0.0959623
Japan	0.104962	42.02	0.285404	0.153505	0.258734	0.00255286	0.133479	0.115269	0.169402	0.112734
Jordan	0.0810201	18.01	0.122326	0.113079	0.255751	0.00198742	0.0642716	0.0857486	0.0981403	0.0793764
Kazakhstan	0.0328673	31.02	0.210691	0.207988	0.35869	0.00229439	0.0727177	0.102329	0.155676	0.120769
Kenya	0.0442134	5.01	0.0340284	0.0549383	0.106168	0.000598086	0.0440073	0.0437895	0.040734	0.0404799
Kiribati	0.11395		99999	0.179108	0.280464	0.00121975	0.0529331	0.108884	29999.8	0.0980247
Kuwait	0.0585536	38.41	0.260884	0.132172	0.348203	0.00230667	0.0719125	0.0936646	0.154364	0.0967377
Kyrgyzstan	0.0520475	7.42	0.0503973	0.193407	0.403276	0.00202939	0.0557531	0.10618	0.105685	0.115684
Lao People's Democratic Republic	0.0288742	9.64	0.0654758	0.163486	0.3077	0.000992073	0.0423453	0.0807969	0.0917774	0.0928169
Latvia	0.0857308	42.14	0.286219	0.2729	0.435897	0.0038196	0.137685	0.15219	0.212336	0.167911
Lebanon	0.0445276	17.69	0.120152	0.117892	0.218736	0.00304749	0.115938	0.0826074	0.105295	0.0929369
Lesotho	0.105047	2.55	0.0173198	0.0553571	0.0966241	0.000840069	0.0481477	0.0620454	0.0357273	0.0409659
Liberia	0.166673	1.36	0.00923725	0.0650392	0.146717	0.000592018	0.0416812	0.086136	0.0389053	0.0468654
Libya	0	31.11	0.211302	0.168241	0.303344	0.00222267	0.0896971	99999	0.145757	0.108383
Lithuania	0.0739495	48.09	0.326632	0.25253	0.428142	0.00390162	0.139319	0.144149	0.219954	0.161539
Luxembourg	0.0544773	147.23	1	0.131081	0.279963	0.00201794	0.113805	0.0937203	0.377377	0.102067
Madagascar	0.0345247	1.85	0.0125654	0.0956842	0.182293	0.000673691	0.0467223	0.0572027	0.0506149	0.0611533
Malawi	0.068775	2.48	0.0168444	0.0561381	0.106228	0.000626462	0.0414201	0.0508922	0.0353131	0.0400782
Malaysia	0.0416403	26.78	0.181892	0.181973	0.297463	0.00137657	0.069168	0.092742	0.134818	0.105502
Maldives	0.109511	21.79	0.148	0.136606	0.323755	0.000902852	0.0500426	0.102739	0.114286	0.0886409
Mali	0.0445933	2.87	0.0194933	0.0339449	0.075938	0.000598083	0.0362733	0.0351351	0.027605	0.0288387
Malta	0.0993977	51.74	0.351423	0.164671	0.323836	0.00236939	0.110593	0.11773	0.193337	0.115674
Marshall Islands	0.102912		99999	0.235645	0.359139	0.0011871	0.0493213	0.124018	29999.8	0.12176
Mauritania	0.0401456	13.13	0.0891802	0.101617	0.227901	0.000829751	0.0506008	0.0654432	0.0801536	0.0687043
Mauritius	0.0628475	26.32	0.178768	0.167303	0.268774	0.00202419	0.0881845	0.0972341	0.13201	0.104131
Mexico	0.0563177	20.55	0.139578	0.0898029	0.170205	0.00137006	0.0677423	0.0656989	0.0906768	0.0646951
Micronesia (Federated States of)	0.0912183		99999	0.268566	0.407189	0.00136171	0.0555077	0.133171	29999.8	0.138349
Monaco			99999	0.149307	0.25367	0.00296675	0.136096	99999	29999.8	0.111878
Mongolia	0.0592597	13.77	0.0935271	0.17024	0.321198	0.00209216	0.0627703	0.0969183	0.107198	0.102651
Montenegro	0.0995107	26.62	0.180806	0.280454	0.438525	0.00298078	0.112469	0.152886	0.177275	0.162624
Morocco	0.0601072	12.71	0.0863275	0.251513	0.471942	0.00278254	0.0953996	0.135165	0.143031	0.152103
Mozambique	0.0846952	2	0.0135842	0.0533581	0.109927	0.000710506	0.0428906	0.0557931	0.0344598	0.0400804
Myanmar	0.049427	4.86	0.0330096	0.169475	0.297662	0.00145882	0.0527641	0.089334	0.0844088	0.0968757
Namibia	0.087315	14.18	0.0963119	0.0773315	0.140205	0.000805675	0.0522298	0.0662884	0.0689874	0.0531306
Nauru	0		99999	0.272204	0.415153	0.000935248	0.0396498	99999	29999.8	0.135352
Nepal	0.0511042	7.74	0.0525708	0.122142	0.220653	0.00130406	0.0521646	0.0725186	0.0729586	0.0747483
Netherlands	0.106052	80.64	0.547714	0.127227	0.238206	0.00244807	0.122282	0.106027	0.238526	0.0994076
New Zealand	0.0986367	46.13	0.313319	0.139178	0.318576	0.00203965	0.100728	0.109838	0.174242	0.104441
Nicaragua	0.0872743	7.12	0.0483597	0.0739834	0.14813	0.00125929	0.0551847	0.0670808	0.0554064	0.0539412
Niger	0.0492697	1.81	0.0122937	0.0352495	0.0851653	0.000543876	0.0335981	0.0371757	0.0260829	0.029334
Nigeria	0.0391915	6.78	0.0460504	0.0414623	0.104864	0.00067455	0.0403848	0.0387482	0.0408059	0.0352429
Niue			99999	0.254985	0.406664	0.0022901	0.086839	99999	29999.8	0.143901
North Macedonia	0.0686141	22.88	0.155403	0.250375	0.40606	0.0030121	0.102761	0.13242	0.158457	0.14745
Northern Mariana Islands			99999	0.201491	0.298209	0.00131964	0.0827794	99999	29999.8	0.115498
Norway	0.0927596	93.29	0.633634	0.127312	0.260185	0.00251414	0.117008	0.103213	0.265476	0.100069
Oman	0.0422953	31.52	0.214087	0.126057	0.271969	0.00154129	0.0633577	0.0780767	0.129614	0.0844836
Pakistan	0.0301193	6.86	0.0465938	0.104987	0.20886	0.0011396	0.0512166	0.0613904	0.0663327	0.0680889
Palau	0.162419		99999	0.257226	0.369588	0.00217352	0.0814771	0.15386	29999.8	0.139222
Palestine			99999	0.136277	0.331721	0.001562	0.055324	99999	29999.8	0.0911209
Panama	0.0999682	45.81	0.311146	0.10701	0.233759	0.00152776	0.0752327	0.0901205	0.153474	0.0785071
Papua New Guinea	0.023241	5.95	0.040413	0.110996	0.19667	0.000683477	0.0361772	0.0562107	0.0613623	0.0640241
Paraguay	0.0795387	14.03	0.0952931	0.108871	0.209069	0.000925219	0.0579868	0.0783251	0.0830514	0.0712417
Peru	0.0569513	12.55	0.0852408	0.0618641	0.0942062	0.00102384	0.0643299	0.0519496	0.0604364	0.047586
Philippines	0.0593373	10.85	0.0736942	0.157515	0.256628	0.000884184	0.0446984	0.0840835	0.0883906	0.086592
Poland	0.0606979	38.32	0.260273	0.190306	0.326379	0.00264506	0.115898	0.112617	0.17249	0.125293
Portugal	0.105484	44.67	0.303403	0.143185	0.26541	0.00231443	0.112086	0.109703	0.169079	0.103816
Puerto Rico	0	50.05	0.339944	0.134456	0.239305	0.0029834	0.141906	99999	0.181783	0.107734
Qatar	0.027117	53.2	0.361339	0.0758735	0.207465	0.00141384	0.0490904	0.0541572	0.154424	0.0586599
Republic of Korea	0.0899088	42.97	0.291856	0.116712	0.233467	0.00186345	0.0891719	0.0918688	0.152453	0.0856708
Republic of Moldova	0.0769669	9.5	0.0645249	0.266038	0.436852	0.00337988	0.106125	0.141884	0.138151	0.156348
Romania	0.061629	40.25	0.273382	0.273538	0.436851	0.00384318	0.128992	0.143448	0.206974	0.165597
Russian Federation	0.0649743	30.4	0.20648	0.25112	0.38904	0.0039461	0.145203	0.13845	0.180902	0.158985
Rwanda	0.0664709	5.14	0.0349114	0.0667613	0.134422	0.000748274	0.044097	0.0557048	0.0462369	0.0469242
Saint Kitts and Nevis	0.067872		99999	0.158137	0.277263	0.00185972	0.0803973	0.0961668	29999.8	0.0998446
Saint Lucia	0.0477217	16.26	0.110439	0.140076	0.244109	0.0022077	0.110488	0.0892817	0.108097	0.100242
Saint Vincent and the Grenadines	0.0496563	18.17	0.123412	0.17294	0.304472	0.00202096	0.10241	0.100818	0.122945	0.113659
Samoa	0.0680858	7.96	0.0540651	0.236205	0.407712	0.00126649	0.0571337	0.120118	0.115912	0.129153
San Marino	0.082317		99999	0.139728	0.274429	0.00260262	0.175767	0.115757	29999.8	0.122872
Sao Tome and Principe	0.060825	6.42	0.0436052	0.130041	0.243288	0.00107123	0.0602019	0.0808391	0.0756732	0.081723
Saudi Arabia	0.0634391	54.53	0.370373	0.183494	0.351708	0.00177016	0.0596198	0.103179	0.195259	0.108636
Senegal	0.0392365	5.79	0.0393262	0.0943086	0.19687	0.000815193	0.0525173	0.0609862	0.0610131	0.0639793
Serbia	0.0954717	20.98	0.142498	0.286518	0.46169	0.00420036	0.131419	0.159238	0.173346	0.17281
Seychelles	0.0516747		99999	0.167081	0.280888	0.00144723	0.070793	0.0914554	29999.8	0.0998851
Sierra Leone	0.0934127	2.37	0.0160973	0.0623237	0.141982	0.000768933	0.046241	0.0640887	0.0408941	0.0469983
Singapore	0.0481754	76.23	0.517761	0.132361	0.264915	0.00156113	0.0713518	0.081999	0.222875	0.0880738
Slovakia	0.0706521	38.33	0.260341	0.222526	0.372785	0.00330794	0.124289	0.128499	0.185405	0.142315
Slovenia	0.0895659	49.08	0.333356	0.161078	0.314732	0.00364019	0.144869	0.12026	0.193398	0.12435
Solomon Islands	0.0450226	2.4	0.016301	0.201941	0.349358	0.00105667	0.0438561	0.0978133	0.0891968	0.108992
Somalia	0	4.98	0.0338246	0.0313113	0.0616801	0.000534095	0.0320496	99999	0.0290944	0.0253365
South Africa	0.0853693	20.96	0.142362	0.0734715	0.134412	0.00103942	0.0708017	0.0681145	0.0852124	0.057035
South Sudan		3.19	0.0216668	0.0350654	0.0755938	0.000565865	0.0391786	99999	0.0290214	0.0300024
Spain	0.100127	57.55	0.390885	0.140011	0.258773	0.00255649	0.131021	0.110633	0.19786	0.107954
Sri Lanka	0.0425394	15.64	0.106228	0.183592	0.345824	0.00161759	0.0676221	0.0979106	0.117017	0.110432
Sudan	0.0372173	6.05	0.0410922	0.142033	0.303426	0.0014044	0.055565	0.0813082	0.0824707	0.0900432
Suriname	0.0499855	20.3	0.13788	0.141897	0.248183	0.00178996	0.0837031	0.085292	0.11166	0.0930353
Sweden	0.107045	70.56	0.47925	0.169747	0.322067	0.00315277	0.151385	0.129177	0.240839	0.129492
Switzerland	0.11027	76.45	0.519256	0.125147	0.291039	0.0022864	0.10681	0.109034	0.231729	0.0993769
Syrian Arab Republic	0	5.18	0.035183	0.276143	0.496732	0.00340228	0.10389	99999	0.136915	0.164704
Taiwan (Province of China)		59.04	0.401005	0.129101	0.212638	0.0034647	0.118538	99999	0.191786	0.096595
Tajikistan	0.0861443	8.79	0.0597025	0.128037	0.294015	0.001853	0.0487502	0.0909728	0.0830403	0.0829936
Thailand	0.0477	15.22	0.103376	0.134806	0.218522	0.00164118	0.0880453	0.0810608	0.0977635	0.0892001
Timor-Leste	0.0390674	6.98	0.0474088	0.144994	0.291941	0.000886665	0.0383334	0.0777571	0.0802596	0.0844583
Togo	0.0490776	3.07	0.0208517	0.0812861	0.167769	0.000707636	0.0468346	0.0572658	0.048798	0.0554254
Tokelau			99999	0.22519	0.396217	0.0017234	0.0687685	99999	29999.8	0.128326
Tonga	0.0627961	10.76	0.0730829	0.160301	0.281319	0.0013185	0.0649388	0.0922825	0.0953685	0.0960995
Trinidad and Tobago	0.0642922	28.12	0.190994	0.147994	0.240911	0.00232238	0.111998	0.0958415	0.133852	0.102785
Tunisia	0.0644869	16.1	0.109353	0.180865	0.338447	0.00281451	0.108817	0.11169	0.12515	0.121594
Turkey	0.0439352	41.36	0.280921	0.16455	0.314356	0.00220917	0.0997222	0.0979124	0.169008	0.11138
Turkmenistan		22.25	0.151124	0.240072	0.432038	0.00246321	0.0712538	99999	0.151299	0.13734
Tuvalu	0.203552		99999	0.270104	0.420772	0.00137493	0.0531571	0.16807	29999.8	0.139468
Uganda	0.0442292	3.24	0.0220064	0.0384233	0.082393	0.000536033	0.0362785	0.0365556	0.0298888	0.0308106
Ukraine	0.0599767		99999	0.335348	0.55144	0.00439313	0.135913	0.168268	29999.9	0.19784
United Arab Emirates	0.0589965	42.98	0.291924	0.102948	0.255334	0.00229847	0.0776452	0.0798105	0.149689	0.0804007
United Kingdom	0.116571	59.3	0.402771	0.128638	0.232773	0.00225847	0.114418	0.107311	0.193171	0.0968715
United Republic of Tanzania	0.0277854	2.88	0.0195612	0.0606679	0.129462	0.000748592	0.045931	0.0427514	0.0402841	0.0451505
United States of America	0.169053	71.13	0.483122	0.140208	0.260901	0.00239022	0.134048	0.132135	0.226356	0.109084
United States Virgin Islands	0	96.67	0.656592	0.174067	0.311364	0.00319271	0.138058	99999	0.291177	0.125732
Uruguay	0.0803223	30.9	0.209876	0.141973	0.245292	0.00196049	0.0930937	0.0960312	0.134897	0.0956372
Uzbekistan	0.0825758	11.56	0.0785166	0.230616	0.487468	0.00337539	0.0711869	0.134555	0.133338	0.1403
Vanuatu	0.0452009	4.77	0.0323983	0.228735	0.360209	0.00112477	0.0501627	0.105586	0.101745	0.120028
Venezuela (Bolivarian Republic of)		11.54	0.0783808	0.134625	0.23862	0.00149364	0.0647793	99999	0.0875559	0.0841315
Viet Nam	0.0438503	10.27	0.0697548	0.208605	0.372216	0.00156395	0.0549064	0.103392	0.111163	0.116744
Yemen		11.96	0.0812334	0.11827	0.273201	0.001338	0.050337	99999	0.0856791	0.0783036
Zambia	0.06678	4.63	0.0314474	0.0568575	0.110678	0.000588145	0.0391269	0.0504163	0.0398165	0.0400395
Zimbabwe	0.0192597	3.27	0.0222101	0.0617177	0.105152	0.000726427	0.0477504	0.038332	0.0392172	0.0435736
Direct, indirect and burden of disease scores and input factors of CVD per country and territory

## Sheet: Distance Matrices CVD
Direct Score Matrix - CVD	Afghanistan	Albania	Algeria	American Samoa	Andorra	Angola	Antigua and Barbuda	Argentina	Armenia	Australia	Austria	Azerbaijan	Bahamas	Bahrain	Bangladesh	Barbados	Belarus	Belgium	Belize	Benin	Bermuda	Bhutan	Bolivia (Plurinational State of)	Bosnia and Herzegovina	Botswana	Brazil	Brunei Darussalam	Bulgaria	Burkina Faso	Burundi	Côte d'Ivoire	Cabo Verde	Cambodia	Cameroon	Canada	Central African Republic	Chad	Chile	China	Colombia	Comoros	Congo	Cook Islands	Costa Rica	Croatia	Cuba	Cyprus	Czechia	Democratic People's Republic of Korea
Afghanistan	0	0.0509408	0.00809671	99998.9	0.00197883	0.0528446	0.00122743	0.00117787	0.0577009	0.0151253	0.0366417	0.0178762	0.00215877	0.0228083	0.00466712	0.0201287	0.0543753	0.0113185	0.0303872	0.0569307	99998.9	0.0130376	0.033561	0.050467	0.0401544	0.00608881	0.0241156	0.0674798	0.0479785	0.038889	0.0490251	0.00834378	0.00837294	0.0504837	0.021686	0.0404702	0.0559007	0.00989661	0.0351962	0.00991896	0.0269763	0.0405325	99998.9	0.0126862	0.0345413	99998.9	0.0122892	0.0395615	99998.9
Albania	0.0509408	0	0.0428441	99998.9	0.0529197	0.103785	0.0497134	0.0497629	0.0067601	0.0358155	0.0142992	0.0330647	0.0530996	0.0737492	0.0556079	0.0308121	0.00343444	0.0396223	0.081328	0.107872	99998.9	0.0639785	0.0845018	0.000473806	0.0910953	0.0570296	0.0750564	0.016539	0.0989193	0.0898299	0.0999659	0.042597	0.0593138	0.101425	0.0292549	0.0914111	0.106841	0.0608374	0.0157446	0.0608598	0.0779171	0.0914733	99998.9	0.063627	0.0163995	99998.9	0.0386517	0.0113793	99998.9
Algeria	0.00809671	0.0428441	0	99998.9	0.0100755	0.0609413	0.00686929	0.00691884	0.0496042	0.00702858	0.028545	0.00977944	0.0102555	0.0309051	0.0127638	0.012032	0.0462786	0.00322184	0.0384839	0.0650274	99998.9	0.0211344	0.0416577	0.0423703	0.0482512	0.0141855	0.0322123	0.0593831	0.0560752	0.0469857	0.0571218	0.000247072	0.0164697	0.0585804	0.0135892	0.048567	0.0639974	0.0179933	0.0270995	0.0180157	0.035073	0.0486292	99998.9	0.0207829	0.0264446	99998.9	0.00419244	0.0314648	99998.9
American Samoa	99998.9	99998.9	99998.9	0	99998.9	99999	99998.9	99998.9	99998.8	99998.9	99998.9	99998.9	99998.9	99998.9	99998.9	99998.9	99998.9	99998.9	99998.9	99999	0	99998.9	99998.9	99998.9	99998.9	99998.9	99998.9	99998.8	99999	99998.9	99999	99998.9	99998.9	99999	99998.9	99998.9	99999	99998.9	99998.9	99998.9	99998.9	99998.9	0	99998.9	99998.9	0	99998.9	99998.9	0
Andorra	0.00197883	0.0529197	0.0100755	99998.9	0	0.0508658	0.00320626	0.00315671	0.0596798	0.0171041	0.0386205	0.019855	0.000179935	0.0208295	0.00268829	0.0221075	0.0563541	0.0132974	0.0284083	0.0549519	99998.9	0.0110588	0.0315821	0.0524458	0.0381756	0.00410998	0.0221368	0.0694586	0.0459997	0.0369102	0.0470463	0.0103226	0.00639411	0.0485049	0.0236648	0.0384914	0.0539218	0.00791778	0.037175	0.00794013	0.0249975	0.0385536	99998.9	0.0107074	0.0365201	99998.9	0.014268	0.0415404	99998.9
Angola	0.0528446	0.103785	0.0609413	99999	0.0508658	0	0.0540721	0.0540225	0.110546	0.0679699	0.0894863	0.0707208	0.0506859	0.0300363	0.0481775	0.0729733	0.10722	0.0641632	0.0224575	0.00408605	99999	0.039807	0.0192837	0.103312	0.0126902	0.0467558	0.028729	0.120324	0.00486612	0.0139556	0.00381954	0.0611884	0.0444717	0.0023609	0.0745306	0.0123744	0.00305604	0.042948	0.0880408	0.0429257	0.0258683	0.0123122	99999	0.0401584	0.0873859	99999	0.0651338	0.0924062	99999
Antigua and Barbuda	0.00122743	0.0497134	0.00686929	99998.9	0.00320626	0.0540721	0	4.95519e-05	0.0564735	0.0138979	0.0354142	0.0166487	0.00338619	0.0240358	0.00589455	0.0189013	0.0531478	0.0100911	0.0316146	0.0581581	99998.9	0.0142651	0.0347884	0.0492396	0.0413819	0.00731624	0.025343	0.0662524	0.0492059	0.0401165	0.0502525	0.00711636	0.00960037	0.0517112	0.0204585	0.0416977	0.0571281	0.011124	0.0339688	0.0111464	0.0282037	0.0417599	99998.9	0.0139136	0.0333139	99998.9	0.0110617	0.0383341	99998.9
Argentina	0.00117787	0.0497629	0.00691884	99998.9	0.00315671	0.0540225	4.95519e-05	0	0.056523	0.0139474	0.0354638	0.0166983	0.00333664	0.0239862	0.005845	0.0189508	0.0531974	0.0101407	0.031565	0.0581086	99998.9	0.0142155	0.0347388	0.0492891	0.0413323	0.00726669	0.0252935	0.0663019	0.0491564	0.0400669	0.050203	0.00716591	0.00955082	0.0516616	0.0205081	0.0416481	0.0570786	0.0110745	0.0340183	0.0110968	0.0281542	0.0417103	99998.9	0.0138641	0.0333634	99998.9	0.0111113	0.0383836	99998.9
Armenia	0.0577009	0.0067601	0.0496042	99998.8	0.0596798	0.110546	0.0564735	0.056523	0	0.0425756	0.0210593	0.0398248	0.0598597	0.0805093	0.062368	0.0375722	0.00332566	0.0463824	0.0880881	0.114632	99998.8	0.0707386	0.0912619	0.00723391	0.0978554	0.0637897	0.0818165	0.00977888	0.105679	0.09659	0.106726	0.0493571	0.0660739	0.108185	0.036015	0.0981712	0.113602	0.0675975	0.0225047	0.0676199	0.0846772	0.0982334	99998.8	0.0703871	0.0231596	99998.8	0.0454118	0.0181394	99998.8
Australia	0.0151253	0.0358155	0.00702858	99998.9	0.0171041	0.0679699	0.0138979	0.0139474	0.0425756	0	0.0215164	0.00275086	0.0172841	0.0379336	0.0197924	0.00500339	0.03925	0.00380675	0.0455125	0.072056	99998.9	0.0281629	0.0486862	0.0353417	0.0552797	0.0212141	0.0392409	0.0523545	0.0631038	0.0540143	0.0641504	0.00678151	0.0234982	0.065609	0.00656067	0.0555955	0.071026	0.0250219	0.0200709	0.0250443	0.0421016	0.0556578	99998.9	0.0278115	0.019416	99998.9	0.00283614	0.0244362	99998.9
Austria	0.0366417	0.0142992	0.028545	99998.9	0.0386205	0.0894863	0.0354142	0.0354638	0.0210593	0.0215164	0	0.0187655	0.0388004	0.05945	0.0413088	0.016513	0.0177336	0.0253231	0.0670288	0.0935724	99998.9	0.0496793	0.0702026	0.0138253	0.0767961	0.0427305	0.0607573	0.0308381	0.0846202	0.0755307	0.0856668	0.0282979	0.0450146	0.0871254	0.0149557	0.0771119	0.0925423	0.0465383	0.00144548	0.0465606	0.063618	0.0771741	99998.9	0.0493279	0.00210036	99998.9	0.0243525	0.00291985	99998.9
Azerbaijan	0.0178762	0.0330647	0.00977944	99998.9	0.019855	0.0707208	0.0166487	0.0166983	0.0398248	0.00275086	0.0187655	0	0.0200349	0.0406845	0.0225433	0.00225254	0.0364991	0.0065576	0.0482633	0.0748068	99998.9	0.0309138	0.0514371	0.0325909	0.0580306	0.023965	0.0419918	0.0496037	0.0658547	0.0567652	0.0669012	0.00953237	0.0262491	0.0683599	0.00380981	0.0583464	0.0737768	0.0277728	0.01732	0.0277951	0.0448525	0.0584086	99998.9	0.0305624	0.0166652	99998.9	0.005587	0.0216854	99998.9
Bahamas	0.00215877	0.0530996	0.0102555	99998.9	0.000179935	0.0506859	0.00338619	0.00333664	0.0598597	0.0172841	0.0388004	0.0200349	0	0.0206496	0.00250835	0.0222875	0.056534	0.0134773	0.0282284	0.0547719	99998.9	0.0108789	0.0314022	0.0526258	0.0379957	0.00393005	0.0219568	0.0696386	0.0458198	0.0367303	0.0468663	0.0105026	0.00621418	0.048325	0.0238447	0.0383115	0.0537419	0.00773784	0.037355	0.0077602	0.0248176	0.0383737	99998.9	0.0105274	0.0367001	99998.9	0.0144479	0.0417203	99998.9
Bahrain	0.0228083	0.0737492	0.0309051	99998.9	0.0208295	0.0300363	0.0240358	0.0239862	0.0805093	0.0379336	0.05945	0.0406845	0.0206496	0	0.0181412	0.042937	0.0771836	0.0341269	0.00757883	0.0341223	99998.9	0.0097707	0.0107526	0.0732754	0.0173461	0.0167195	0.00130726	0.0902881	0.0251702	0.0160807	0.0262168	0.0311521	0.0144354	0.0276754	0.0444943	0.0176619	0.0330923	0.0129117	0.0580045	0.0128894	0.00416798	0.0177241	99998.9	0.0101221	0.0573497	99998.9	0.0350975	0.0623699	99998.9
Bangladesh	0.00466712	0.0556079	0.0127638	99998.9	0.00268829	0.0481775	0.00589455	0.005845	0.062368	0.0197924	0.0413088	0.0225433	0.00250835	0.0181412	0	0.0247958	0.0590424	0.0159857	0.02572	0.0522636	99998.9	0.00837052	0.0288938	0.0551341	0.0354873	0.00142169	0.0194485	0.0721469	0.0433114	0.0342219	0.044358	0.0130109	0.00370582	0.0458166	0.0263531	0.0358031	0.0512336	0.00522949	0.0398633	0.00525184	0.0223092	0.0358653	99998.9	0.00801909	0.0392084	99998.9	0.0169563	0.0442286	99998.9
Barbados	0.0201287	0.0308121	0.012032	99998.9	0.0221075	0.0729733	0.0189013	0.0189508	0.0375722	0.00500339	0.016513	0.00225254	0.0222875	0.042937	0.0247958	0	0.0342466	0.00881014	0.0505159	0.0770594	99998.9	0.0331663	0.0536896	0.0303383	0.0602831	0.0262175	0.0442443	0.0473511	0.0681072	0.0590177	0.0691538	0.0117849	0.0285016	0.0706124	0.00155727	0.0605989	0.0760294	0.0300253	0.0150675	0.0300477	0.047105	0.0606611	99998.9	0.0328149	0.0144126	99998.9	0.00783953	0.0194328	99998.9
Belarus	0.0543753	0.00343444	0.0462786	99998.9	0.0563541	0.10722	0.0531478	0.0531974	0.00332566	0.03925	0.0177336	0.0364991	0.056534	0.0771836	0.0590424	0.0342466	0	0.0430567	0.0847624	0.111306	99998.9	0.0674129	0.0879362	0.00390825	0.0945297	0.0604641	0.0784909	0.0131045	0.102354	0.0932643	0.1034	0.0460315	0.0627482	0.104859	0.0326893	0.0948455	0.110276	0.0642719	0.0191791	0.0642942	0.0813516	0.0949077	99998.9	0.0670615	0.019834	99998.9	0.0420861	0.0148137	99998.9
Belgium	0.0113185	0.0396223	0.00322184	99998.9	0.0132974	0.0641632	0.0100911	0.0101407	0.0463824	0.00380675	0.0253231	0.0065576	0.0134773	0.0341269	0.0159857	0.00881014	0.0430567	0	0.0417057	0.0682492	99998.9	0.0243562	0.0448795	0.0391485	0.051473	0.0174074	0.0354342	0.0561613	0.0592971	0.0502076	0.0603436	0.00297477	0.0196915	0.0618023	0.0103674	0.0517888	0.0672192	0.0212152	0.0238776	0.0212375	0.0382949	0.051851	99998.9	0.0240048	0.0232228	99998.9	0.000970603	0.028243	99998.9
Belize	0.0303872	0.081328	0.0384839	99998.9	0.0284083	0.0224575	0.0316146	0.031565	0.0880881	0.0455125	0.0670288	0.0482633	0.0282284	0.00757883	0.02572	0.0505159	0.0847624	0.0417057	0	0.0265435	99998.9	0.0173495	0.00317379	0.0808542	0.00976728	0.0242984	0.00627156	0.097867	0.0175914	0.00850187	0.0186379	0.038731	0.0220142	0.0200966	0.0520731	0.0100831	0.0255135	0.0204906	0.0655834	0.0204682	0.00341085	0.0101453	99998.9	0.017701	0.0649285	99998.9	0.0426763	0.0699487	99998.9
Benin	0.0569307	0.107872	0.0650274	99999	0.0549519	0.00408605	0.0581581	0.0581086	0.114632	0.072056	0.0935724	0.0748068	0.0547719	0.0341223	0.0522636	0.0770594	0.111306	0.0682492	0.0265435	0	99999	0.043893	0.0233697	0.107398	0.0167762	0.0508419	0.0328151	0.12441	0.00895217	0.0180417	0.0079056	0.0652745	0.0485577	0.00644695	0.0786166	0.0164604	0.00103001	0.0470341	0.0921269	0.0470117	0.0299544	0.0163982	99999	0.0442445	0.091472	99999	0.0692198	0.0964922	99999
Bermuda	99998.9	99998.9	99998.9	0	99998.9	99999	99998.9	99998.9	99998.8	99998.9	99998.9	99998.9	99998.9	99998.9	99998.9	99998.9	99998.9	99998.9	99998.9	99999	0	99998.9	99998.9	99998.9	99998.9	99998.9	99998.9	99998.8	99999	99998.9	99999	99998.9	99998.9	99999	99998.9	99998.9	99999	99998.9	99998.9	99998.9	99998.9	99998.9	0	99998.9	99998.9	0	99998.9	99998.9	0
Bhutan	0.0130376	0.0639785	0.0211344	99998.9	0.0110588	0.039807	0.0142651	0.0142155	0.0707386	0.0281629	0.0496793	0.0309138	0.0108789	0.0097707	0.00837052	0.0331663	0.0674129	0.0243562	0.0173495	0.043893	99998.9	0	0.0205233	0.0635047	0.0271168	0.00694883	0.011078	0.0805174	0.0349409	0.0258514	0.0359875	0.0213814	0.00466469	0.0374461	0.0347236	0.0274326	0.042863	0.00314103	0.0482338	0.00311868	0.0139387	0.0274948	99998.9	0.000351432	0.047579	99998.9	0.0253268	0.0525992	99998.9
Bolivia (Plurinational State of)	0.033561	0.0845018	0.0416577	99998.9	0.0315821	0.0192837	0.0347884	0.0347388	0.0912619	0.0486862	0.0702026	0.0514371	0.0314022	0.0107526	0.0288938	0.0536896	0.0879362	0.0448795	0.00317379	0.0233697	99998.9	0.0205233	0	0.084028	0.00659349	0.0274721	0.00944535	0.101041	0.0144176	0.00532808	0.0154641	0.0419047	0.025188	0.0169228	0.0552469	0.00690929	0.0223397	0.0236643	0.0687571	0.023642	0.00658463	0.0069715	99998.9	0.0208747	0.0681023	99998.9	0.0458501	0.0731225	99998.9
Bosnia and Herzegovina	0.050467	0.000473806	0.0423703	99998.9	0.0524458	0.103312	0.0492396	0.0492891	0.00723391	0.0353417	0.0138253	0.0325909	0.0526258	0.0732754	0.0551341	0.0303383	0.00390825	0.0391485	0.0808542	0.107398	99998.9	0.0635047	0.084028	0	0.0906215	0.0565558	0.0745826	0.0170128	0.0984455	0.0893561	0.0994921	0.0421232	0.05884	0.100951	0.0287811	0.0909373	0.106368	0.0603636	0.0152708	0.060386	0.0774433	0.0909995	99998.9	0.0631532	0.0159257	99998.9	0.0381779	0.0109055	99998.9
Botswana	0.0401544	0.0910953	0.0482512	99998.9	0.0381756	0.0126902	0.0413819	0.0413323	0.0978554	0.0552797	0.0767961	0.0580306	0.0379957	0.0173461	0.0354873	0.0602831	0.0945297	0.051473	0.00976728	0.0167762	99998.9	0.0271168	0.00659349	0.0906215	0	0.0340656	0.0160388	0.107634	0.00782408	0.00126541	0.00887065	0.0484982	0.0317815	0.0103293	0.0618404	0.0003158	0.0157462	0.0302578	0.0753506	0.0302355	0.0131781	0.000378011	99998.9	0.0274682	0.0746958	99998.9	0.0524436	0.079716	99998.9
Brazil	0.00608881	0.0570296	0.0141855	99998.9	0.00410998	0.0467558	0.00731624	0.00726669	0.0637897	0.0212141	0.0427305	0.023965	0.00393005	0.0167195	0.00142169	0.0262175	0.0604641	0.0174074	0.0242984	0.0508419	99998.9	0.00694883	0.0274721	0.0565558	0.0340656	0	0.0180268	0.0735686	0.0418897	0.0328002	0.0429363	0.0144326	0.00228413	0.0443949	0.0277748	0.0343814	0.0498119	0.0038078	0.041285	0.00383015	0.0208875	0.0344436	99998.9	0.0065974	0.0406301	99998.9	0.018378	0.0456503	99998.9
Brunei Darussalam	0.0241156	0.0750564	0.0322123	99998.9	0.0221368	0.028729	0.025343	0.0252935	0.0818165	0.0392409	0.0607573	0.0419918	0.0219568	0.00130726	0.0194485	0.0442443	0.0784909	0.0354342	0.00627156	0.0328151	99998.9	0.011078	0.00944535	0.0745826	0.0160388	0.0180268	0	0.0915954	0.0238629	0.0147734	0.0249095	0.0324594	0.0157427	0.0263681	0.0458016	0.0163546	0.0317851	0.014219	0.0593118	0.0141966	0.00286072	0.0164169	99998.9	0.0114294	0.0586569	99998.9	0.0364048	0.0636771	99998.9
Bulgaria	0.0674798	0.016539	0.0593831	99998.8	0.0694586	0.120324	0.0662524	0.0663019	0.00977888	0.0523545	0.0308381	0.0496037	0.0696386	0.0902881	0.0721469	0.0473511	0.0131045	0.0561613	0.097867	0.12441	99998.8	0.0805174	0.101041	0.0170128	0.107634	0.0735686	0.0915954	0	0.115458	0.106369	0.116505	0.059136	0.0758528	0.117964	0.0457938	0.10795	0.12338	0.0773764	0.0322836	0.0773988	0.0944561	0.108012	99998.8	0.080166	0.0329385	99998.8	0.0551907	0.0279183	99998.8
Burkina Faso	0.0479785	0.0989193	0.0560752	99999	0.0459997	0.00486612	0.0492059	0.0491564	0.105679	0.0631038	0.0846202	0.0658547	0.0458198	0.0251702	0.0433114	0.0681072	0.102354	0.0592971	0.0175914	0.00895217	99999	0.0349409	0.0144176	0.0984455	0.00782408	0.0418897	0.0238629	0.115458	0	0.00908948	0.00104657	0.0563223	0.0396056	0.00250521	0.0696645	0.00750828	0.00792216	0.0380819	0.0831747	0.0380596	0.0210022	0.00744606	99999	0.0352923	0.0825198	99999	0.0602677	0.08754	99999
Burundi	0.038889	0.0898299	0.0469857	99998.9	0.0369102	0.0139556	0.0401165	0.0400669	0.09659	0.0540143	0.0755307	0.0567652	0.0367303	0.0160807	0.0342219	0.0590177	0.0932643	0.0502076	0.00850187	0.0180417	99998.9	0.0258514	0.00532808	0.0893561	0.00126541	0.0328002	0.0147734	0.106369	0.00908948	0	0.0101361	0.0472328	0.0305161	0.0115947	0.060575	0.00158121	0.0170116	0.0289924	0.0740852	0.0289701	0.0119127	0.00164342	99998.9	0.0262028	0.0734303	99998.9	0.0511782	0.0784506	99998.9
Côte d'Ivoire	0.0490251	0.0999659	0.0571218	99999	0.0470463	0.00381954	0.0502525	0.050203	0.106726	0.0641504	0.0856668	0.0669012	0.0468663	0.0262168	0.044358	0.0691538	0.1034	0.0603436	0.0186379	0.0079056	99999	0.0359875	0.0154641	0.0994921	0.00887065	0.0429363	0.0249095	0.116505	0.00104657	0.0101361	0	0.0573689	0.0406521	0.00145864	0.0707111	0.00855485	0.00687559	0.0391285	0.0842213	0.0391061	0.0220488	0.00849264	99999	0.0363389	0.0835664	99999	0.0613142	0.0885866	99999
Cabo Verde	0.00834378	0.042597	0.000247072	99998.9	0.0103226	0.0611884	0.00711636	0.00716591	0.0493571	0.00678151	0.0282979	0.00953237	0.0105026	0.0311521	0.0130109	0.0117849	0.0460315	0.00297477	0.038731	0.0652745	99998.9	0.0213814	0.0419047	0.0421232	0.0484982	0.0144326	0.0324594	0.059136	0.0563223	0.0472328	0.0573689	0	0.0167167	0.0588275	0.0133422	0.048814	0.0642445	0.0182404	0.0268524	0.0182627	0.0353201	0.0488762	99998.9	0.02103	0.0261975	99998.9	0.00394537	0.0312177	99998.9
Cambodia	0.00837294	0.0593138	0.0164697	99998.9	0.00639411	0.0444717	0.00960037	0.00955082	0.0660739	0.0234982	0.0450146	0.0262491	0.00621418	0.0144354	0.00370582	0.0285016	0.0627482	0.0196915	0.0220142	0.0485577	99998.9	0.00466469	0.025188	0.05884	0.0317815	0.00228413	0.0157427	0.0758528	0.0396056	0.0305161	0.0406521	0.0167167	0	0.0421108	0.0300589	0.0320973	0.0475277	0.00152367	0.0435691	0.00154602	0.0186034	0.0321595	99998.9	0.00431326	0.0429143	99998.9	0.0206621	0.0479345	99998.9
Cameroon	0.0504837	0.101425	0.0585804	99999	0.0485049	0.0023609	0.0517112	0.0516616	0.108185	0.065609	0.0871254	0.0683599	0.048325	0.0276754	0.0458166	0.0706124	0.104859	0.0618023	0.0200966	0.00644695	99999	0.0374461	0.0169228	0.100951	0.0103293	0.0443949	0.0263681	0.117964	0.00250521	0.0115947	0.00145864	0.0588275	0.0421108	0	0.0721697	0.0100135	0.00541694	0.0405871	0.0856799	0.0405648	0.0235074	0.00995128	99999	0.0377975	0.085025	99999	0.0627729	0.0900453	99999
Canada	0.021686	0.0292549	0.0135892	99998.9	0.0236648	0.0745306	0.0204585	0.0205081	0.036015	0.00656067	0.0149557	0.00380981	0.0238447	0.0444943	0.0263531	0.00155727	0.0326893	0.0103674	0.0520731	0.0786166	99998.9	0.0347236	0.0552469	0.0287811	0.0618404	0.0277748	0.0458016	0.0457938	0.0696645	0.060575	0.0707111	0.0133422	0.0300589	0.0721697	0	0.0621562	0.0775866	0.0315826	0.0135102	0.0316049	0.0486623	0.0622184	99998.9	0.0343722	0.0128554	99998.9	0.00939681	0.0178756	99998.9
Central African Republic	0.0404702	0.0914111	0.048567	99998.9	0.0384914	0.0123744	0.0416977	0.0416481	0.0981712	0.0555955	0.0771119	0.0583464	0.0383115	0.0176619	0.0358031	0.0605989	0.0948455	0.0517888	0.0100831	0.0164604	99998.9	0.0274326	0.00690929	0.0909373	0.0003158	0.0343814	0.0163546	0.10795	0.00750828	0.00158121	0.00855485	0.048814	0.0320973	0.0100135	0.0621562	0	0.0154304	0.0305736	0.0756664	0.0305513	0.0134939	6.22107e-05	99998.9	0.027784	0.0750116	99998.9	0.0527594	0.0800318	99998.9
Chad	0.0559007	0.106841	0.0639974	99999	0.0539218	0.00305604	0.0571281	0.0570786	0.113602	0.071026	0.0925423	0.0737768	0.0537419	0.0330923	0.0512336	0.0760294	0.110276	0.0672192	0.0255135	0.00103001	99999	0.042863	0.0223397	0.106368	0.0157462	0.0498119	0.0317851	0.12338	0.00792216	0.0170116	0.00687559	0.0642445	0.0475277	0.00541694	0.0775866	0.0154304	0	0.0460041	0.0910969	0.0459817	0.0289244	0.0153682	99999	0.0432145	0.090442	99999	0.0681898	0.0954622	99999
Chile	0.00989661	0.0608374	0.0179933	99998.9	0.00791778	0.042948	0.011124	0.0110745	0.0675975	0.0250219	0.0465383	0.0277728	0.00773784	0.0129117	0.00522949	0.0300253	0.0642719	0.0212152	0.0204906	0.0470341	99998.9	0.00314103	0.0236643	0.0603636	0.0302578	0.0038078	0.014219	0.0773764	0.0380819	0.0289924	0.0391285	0.0182404	0.00152367	0.0405871	0.0315826	0.0305736	0.0460041	0	0.0450928	2.23534e-05	0.0170797	0.0306358	99998.9	0.0027896	0.0444379	99998.9	0.0221858	0.0494581	99998.9
China	0.0351962	0.0157446	0.0270995	99998.9	0.037175	0.0880408	0.0339688	0.0340183	0.0225047	0.0200709	0.00144548	0.01732	0.037355	0.0580045	0.0398633	0.0150675	0.0191791	0.0238776	0.0655834	0.0921269	99998.9	0.0482338	0.0687571	0.0152708	0.0753506	0.041285	0.0593118	0.0322836	0.0831747	0.0740852	0.0842213	0.0268524	0.0435691	0.0856799	0.0135102	0.0756664	0.0910969	0.0450928	0	0.0451152	0.0621725	0.0757287	99998.9	0.0478824	0.000654883	99998.9	0.022907	0.00436533	99998.9
Colombia	0.00991896	0.0608598	0.0180157	99998.9	0.00794013	0.0429257	0.0111464	0.0110968	0.0676199	0.0250443	0.0465606	0.0277951	0.0077602	0.0128894	0.00525184	0.0300477	0.0642942	0.0212375	0.0204682	0.0470117	99998.9	0.00311868	0.023642	0.060386	0.0302355	0.00383015	0.0141966	0.0773988	0.0380596	0.0289701	0.0391061	0.0182627	0.00154602	0.0405648	0.0316049	0.0305513	0.0459817	2.23534e-05	0.0451152	0	0.0170574	0.0306135	99998.9	0.00276724	0.0444603	99998.9	0.0222081	0.0494805	99998.9
Comoros	0.0269763	0.0779171	0.035073	99998.9	0.0249975	0.0258683	0.0282037	0.0281542	0.0846772	0.0421016	0.063618	0.0448525	0.0248176	0.00416798	0.0223092	0.047105	0.0813516	0.0382949	0.00341085	0.0299544	99998.9	0.0139387	0.00658463	0.0774433	0.0131781	0.0208875	0.00286072	0.0944561	0.0210022	0.0119127	0.0220488	0.0353201	0.0186034	0.0235074	0.0486623	0.0134939	0.0289244	0.0170797	0.0621725	0.0170574	0	0.0135561	99998.9	0.0142901	0.0615176	99998.9	0.0392655	0.0665378	99998.9
Congo	0.0405325	0.0914733	0.0486292	99998.9	0.0385536	0.0123122	0.0417599	0.0417103	0.0982334	0.0556578	0.0771741	0.0584086	0.0383737	0.0177241	0.0358653	0.0606611	0.0949077	0.051851	0.0101453	0.0163982	99998.9	0.0274948	0.0069715	0.0909995	0.000378011	0.0344436	0.0164169	0.108012	0.00744606	0.00164342	0.00849264	0.0488762	0.0321595	0.00995128	0.0622184	6.22107e-05	0.0153682	0.0306358	0.0757287	0.0306135	0.0135561	0	99998.9	0.0278462	0.0750738	99998.9	0.0528216	0.080094	99998.9
Cook Islands	99998.9	99998.9	99998.9	0	99998.9	99999	99998.9	99998.9	99998.8	99998.9	99998.9	99998.9	99998.9	99998.9	99998.9	99998.9	99998.9	99998.9	99998.9	99999	0	99998.9	99998.9	99998.9	99998.9	99998.9	99998.9	99998.8	99999	99998.9	99999	99998.9	99998.9	99999	99998.9	99998.9	99999	99998.9	99998.9	99998.9	99998.9	99998.9	0	99998.9	99998.9	0	99998.9	99998.9	0
Costa Rica	0.0126862	0.063627	0.0207829	99998.9	0.0107074	0.0401584	0.0139136	0.0138641	0.0703871	0.0278115	0.0493279	0.0305624	0.0105274	0.0101221	0.00801909	0.0328149	0.0670615	0.0240048	0.017701	0.0442445	99998.9	0.000351432	0.0208747	0.0631532	0.0274682	0.0065974	0.0114294	0.080166	0.0352923	0.0262028	0.0363389	0.02103	0.00431326	0.0377975	0.0343722	0.027784	0.0432145	0.0027896	0.0478824	0.00276724	0.0142901	0.0278462	99998.9	0	0.0472275	99998.9	0.0249754	0.0522477	99998.9
Croatia	0.0345413	0.0163995	0.0264446	99998.9	0.0365201	0.0873859	0.0333139	0.0333634	0.0231596	0.019416	0.00210036	0.0166652	0.0367001	0.0573497	0.0392084	0.0144126	0.019834	0.0232228	0.0649285	0.091472	99998.9	0.047579	0.0681023	0.0159257	0.0746958	0.0406301	0.0586569	0.0329385	0.0825198	0.0734303	0.0835664	0.0261975	0.0429143	0.085025	0.0128554	0.0750116	0.090442	0.0444379	0.000654883	0.0444603	0.0615176	0.0750738	99998.9	0.0472275	0	99998.9	0.0222522	0.00502021	99998.9
Cuba	99998.9	99998.9	99998.9	0	99998.9	99999	99998.9	99998.9	99998.8	99998.9	99998.9	99998.9	99998.9	99998.9	99998.9	99998.9	99998.9	99998.9	99998.9	99999	0	99998.9	99998.9	99998.9	99998.9	99998.9	99998.9	99998.8	99999	99998.9	99999	99998.9	99998.9	99999	99998.9	99998.9	99999	99998.9	99998.9	99998.9	99998.9	99998.9	0	99998.9	99998.9	0	99998.9	99998.9	0
Cyprus	0.0122892	0.0386517	0.00419244	99998.9	0.014268	0.0651338	0.0110617	0.0111113	0.0454118	0.00283614	0.0243525	0.005587	0.0144479	0.0350975	0.0169563	0.00783953	0.0420861	0.000970603	0.0426763	0.0692198	99998.9	0.0253268	0.0458501	0.0381779	0.0524436	0.018378	0.0364048	0.0551907	0.0602677	0.0511782	0.0613142	0.00394537	0.0206621	0.0627729	0.00939681	0.0527594	0.0681898	0.0221858	0.022907	0.0222081	0.0392655	0.0528216	99998.9	0.0249754	0.0222522	99998.9	0	0.0272724	99998.9
Czechia	0.0395615	0.0113793	0.0314648	99998.9	0.0415404	0.0924062	0.0383341	0.0383836	0.0181394	0.0244362	0.00291985	0.0216854	0.0417203	0.0623699	0.0442286	0.0194328	0.0148137	0.028243	0.0699487	0.0964922	99998.9	0.0525992	0.0731225	0.0109055	0.079716	0.0456503	0.0636771	0.0279183	0.08754	0.0784506	0.0885866	0.0312177	0.0479345	0.0900453	0.0178756	0.0800318	0.0954622	0.0494581	0.00436533	0.0494805	0.0665378	0.080094	99998.9	0.0522477	0.00502021	99998.9	0.0272724	0	99998.9
Democratic People's Republic of Korea	99998.9	99998.9	99998.9	0	99998.9	99999	99998.9	99998.9	99998.8	99998.9	99998.9	99998.9	99998.9	99998.9	99998.9	99998.9	99998.9	99998.9	99998.9	99999	0	99998.9	99998.9	99998.9	99998.9	99998.9	99998.9	99998.8	99999	99998.9	99999	99998.9	99998.9	99999	99998.9	99998.9	99999	99998.9	99998.9	99998.9	99998.9	99998.9	0	99998.9	99998.9	0	99998.9	99998.9	0
Democratic Republic of the Congo	0.0486282	0.099569	0.0567249	99999	0.0466494	0.00421642	0.0498556	0.0498061	0.106329	0.0637535	0.0852699	0.0665044	0.0464694	0.0258199	0.0439611	0.0687569	0.103003	0.0599468	0.018241	0.00830248	99999	0.0355906	0.0150673	0.0990952	0.00847377	0.0425394	0.0245126	0.116108	0.000649691	0.00973917	0.00039688	0.056972	0.0402553	0.00185552	0.0703142	0.00815797	0.00727247	0.0387316	0.0838244	0.0387092	0.0216519	0.00809576	99999	0.035942	0.0831695	99999	0.0609174	0.0881897	99999
Denmark	0.00837475	0.0425661	0.000278033	99998.9	0.0103536	0.0612194	0.00714732	0.00719687	0.0493262	0.00675055	0.0282669	0.00950141	0.0105335	0.0311831	0.0130419	0.0117539	0.0460005	0.0029438	0.0387619	0.0653054	99998.9	0.0214124	0.0419357	0.0420923	0.0485292	0.0144636	0.0324904	0.0591051	0.0563533	0.0472638	0.0573998	3.09618e-05	0.0167477	0.0588585	0.0133112	0.048845	0.0642754	0.0182714	0.0268214	0.0182937	0.0353511	0.0489072	99998.9	0.021061	0.0261666	99998.9	0.00391441	0.0311868	99998.9
Djibouti	0.0459625	0.0969033	0.0540592	99999	0.0439836	0.00688218	0.0471899	0.0471403	0.103663	0.0610877	0.0826041	0.0638386	0.0438037	0.0231541	0.0412953	0.0660911	0.100338	0.057281	0.0155753	0.0109682	99999	0.0329248	0.0124015	0.0964295	0.00580801	0.0398736	0.0218469	0.113442	0.00201607	0.00707342	0.00306264	0.0543062	0.0375895	0.00452128	0.0676484	0.00549221	0.00993822	0.0360658	0.0811586	0.0360435	0.0189861	0.00543	99999	0.0332762	0.0805038	99999	0.0582516	0.085524	99999
Dominica	0.000837375	0.0501034	0.00725934	99998.9	0.00281621	0.053682	0.000390052	0.0003405	0.0568635	0.0142879	0.0358043	0.0170388	0.00299614	0.0236457	0.0055045	0.0192913	0.0535379	0.0104812	0.0312245	0.0577681	99998.9	0.013875	0.0343983	0.0496296	0.0409918	0.00692619	0.024953	0.0666424	0.0488159	0.0397264	0.0498625	0.00750641	0.00921032	0.0513211	0.0208486	0.0413076	0.0567381	0.010734	0.0343588	0.0107563	0.0278137	0.0413698	99998.9	0.0135236	0.0337039	99998.9	0.0114518	0.0387241	99998.9
Dominican Republic	0.00205213	0.0488887	0.00604459	99998.9	0.00403096	0.0548968	0.0008247	0.000874252	0.0556488	0.0130732	0.0345895	0.015824	0.00421089	0.0248605	0.00671925	0.0180766	0.0523231	0.00926642	0.0324393	0.0589828	99998.9	0.0150898	0.0356131	0.0484149	0.0422066	0.00814094	0.0261677	0.0654277	0.0500306	0.0409412	0.0510772	0.00629166	0.0104251	0.0525359	0.0196338	0.0425224	0.0579528	0.0119487	0.0331441	0.0119711	0.0290284	0.0425846	99998.9	0.0147383	0.0324892	99998.9	0.010237	0.0375094	99998.9
Ecuador	0.0238884	0.0748292	0.0319851	99998.9	0.0219095	0.0289563	0.0251158	0.0250662	0.0815893	0.0390137	0.06053	0.0417645	0.0217296	0.00108002	0.0192212	0.044017	0.0782636	0.0352069	0.0064988	0.0330423	99998.9	0.0108507	0.00967259	0.0743554	0.0162661	0.0177995	0.000227243	0.0913682	0.0240902	0.0150007	0.0251367	0.0322321	0.0155154	0.0265954	0.0455743	0.0165819	0.0320123	0.0139918	0.0590846	0.0139694	0.00308796	0.0166441	99998.9	0.0112022	0.0584297	99998.9	0.0361775	0.0634499	99998.9
Egypt	0.0180903	0.0328505	0.0099936	99998.9	0.0200691	0.0709349	0.0168629	0.0169124	0.0396106	0.00296502	0.0185514	0.000214157	0.0202491	0.0408987	0.0227574	0.00203838	0.036285	0.00677176	0.0484775	0.075021	99998.9	0.0311279	0.0516513	0.0323767	0.0582448	0.0241791	0.0422059	0.0493895	0.0660688	0.0569793	0.0671154	0.00974653	0.0264633	0.068574	0.00359565	0.0585606	0.073991	0.0279869	0.0171059	0.0280093	0.0450666	0.0586228	99998.9	0.0307765	0.016451	99998.9	0.00580116	0.0214712	99998.9
El Salvador	0.0159865	0.0669273	0.0240832	99998.9	0.0140077	0.0368582	0.0172139	0.0171644	0.0736874	0.0311118	0.0526282	0.0338626	0.0138277	0.00682186	0.0113194	0.0361152	0.0703617	0.027305	0.0144007	0.0409442	99998.9	0.00294884	0.0175745	0.0664535	0.024168	0.00989767	0.00812912	0.0834663	0.031992	0.0229026	0.0330386	0.0243303	0.00761354	0.0344972	0.0376724	0.0244838	0.0399142	0.00608987	0.0511827	0.00606752	0.0109898	0.024546	99998.9	0.00330028	0.0505278	99998.9	0.0282756	0.055548	99998.9
Equatorial Guinea	0.0526922	0.103633	0.0607889	99999	0.0507133	0.000152472	0.0539196	0.05387	0.110393	0.0678175	0.0893338	0.0705683	0.0505334	0.0298838	0.048025	0.0728209	0.107067	0.0640107	0.022305	0.00423852	99999	0.0396545	0.0191312	0.103159	0.0125377	0.0466034	0.0285766	0.120172	0.00471364	0.0138031	0.00366707	0.0610359	0.0443192	0.00220843	0.0743781	0.0122219	0.00320851	0.0427956	0.0878884	0.0427732	0.0257158	0.0121597	99999	0.040006	0.0872335	99999	0.0649813	0.0922537	99999
Eritrea	99998.9	99998.9	99998.9	0	99998.9	99999	99998.9	99998.9	99998.8	99998.9	99998.9	99998.9	99998.9	99998.9	99998.9	99998.9	99998.9	99998.9	99998.9	99999	0	99998.9	99998.9	99998.9	99998.9	99998.9	99998.9	99998.8	99999	99998.9	99999	99998.9	99998.9	99999	99998.9	99998.9	99999	99998.9	99998.9	99998.9	99998.9	99998.9	0	99998.9	99998.9	0	99998.9	99998.9	0
Estonia	0.0418203	0.00912052	0.0337236	99998.9	0.0437991	0.0946649	0.0405929	0.0406424	0.0158806	0.026695	0.00517863	0.0239441	0.0439791	0.0646286	0.0464874	0.0216916	0.012555	0.0305017	0.0722075	0.098751	99998.9	0.0548579	0.0753813	0.00864672	0.0819747	0.0479091	0.0659359	0.0256595	0.0897988	0.0807093	0.0908454	0.0334765	0.0501932	0.092304	0.0201343	0.0822905	0.097721	0.0517169	0.0066241	0.0517393	0.0687966	0.0823528	99998.9	0.0545065	0.00727899	99998.9	0.0295311	0.00225877	99998.9
Eswatini	0.0440964	0.0950372	0.0521931	99999	0.0421176	0.00874821	0.0453239	0.0452743	0.101797	0.0592217	0.0807381	0.0619726	0.0419377	0.0212881	0.0394293	0.0642251	0.0984717	0.055415	0.0137093	0.0128343	99999	0.0310588	0.0105355	0.0945634	0.00394198	0.0380076	0.0199808	0.111576	0.0038821	0.00520739	0.00492867	0.0524402	0.0357235	0.00638731	0.0657824	0.00362618	0.0118043	0.0341998	0.0792926	0.0341775	0.0171201	0.00356397	99999	0.0314102	0.0786377	99999	0.0563856	0.0836579	99999
Ethiopia	0.0581494	0.10909	0.0662461	99999	0.0561706	0.00530478	0.0593768	0.0593273	0.11585	0.0732747	0.0947911	0.0760256	0.0559907	0.0353411	0.0534823	0.0782781	0.112525	0.069468	0.0277623	0.00121873	99999	0.0451118	0.0245885	0.108616	0.017995	0.0520606	0.0340338	0.125629	0.0101709	0.0192604	0.00912433	0.0664932	0.0497765	0.00766569	0.0798354	0.0176792	0.00224874	0.0482528	0.0933456	0.0482305	0.0311731	0.017617	99999	0.0454632	0.0926907	99999	0.0704386	0.0977109	99999
Fiji	0.00790086	0.04304	0.000195857	99998.9	0.00987969	0.0607455	0.00667343	0.00672298	0.0498001	0.00722444	0.0287408	0.0099753	0.0100596	0.0307092	0.012568	0.0122278	0.0464744	0.00341769	0.038288	0.0648315	99998.9	0.0209385	0.0414618	0.0425662	0.0480553	0.0139897	0.0320165	0.059579	0.0558794	0.0467899	0.0569259	0.000442929	0.0162738	0.0583846	0.0137851	0.0483711	0.0638015	0.0177975	0.0272953	0.0178198	0.0348772	0.0484333	99998.9	0.0205871	0.0266405	99998.9	0.0043883	0.0316607	99998.9
Finland	0.0445386	0.0064022	0.0364419	99998.9	0.0465175	0.0973833	0.0433112	0.0433607	0.0131623	0.0294133	0.00789695	0.0266625	0.0466974	0.067347	0.0492057	0.0244099	0.00983665	0.0332201	0.0749258	0.101469	99998.9	0.0575763	0.0780996	0.0059284	0.0846931	0.0506274	0.0686542	0.0229412	0.0925171	0.0834277	0.0935637	0.0361948	0.0529116	0.0950224	0.0228527	0.0850089	0.100439	0.0544352	0.00934242	0.0544576	0.0715149	0.0850711	99998.9	0.0572248	0.00999731	99998.9	0.0322495	0.0049771	99998.9
France	0.0290636	0.0218773	0.0209668	99998.9	0.0310424	0.0819082	0.0278361	0.0278857	0.0286374	0.0139383	0.00757812	0.0111874	0.0312223	0.0518719	0.0337307	0.00893487	0.0253117	0.017745	0.0594507	0.0859942	99998.9	0.0421012	0.0626245	0.0214035	0.069218	0.0351524	0.0531792	0.0384163	0.0770421	0.0679526	0.0780886	0.0207198	0.0374365	0.0795473	0.00737759	0.0695338	0.0849642	0.0389602	0.00613264	0.0389825	0.0560399	0.069596	99998.9	0.0417498	0.00547776	99998.9	0.0167744	0.010498	99998.9
Gabon	0.0401891	0.0911299	0.0482858	99998.9	0.0382103	0.0126555	0.0414165	0.041367	0.09789	0.0553144	0.0768308	0.0580653	0.0380303	0.0173808	0.035522	0.0603178	0.0945644	0.0515077	0.00980194	0.0167416	99998.9	0.0271515	0.00662815	0.0906561	3.46614e-05	0.0341003	0.0160735	0.107669	0.00778941	0.00130007	0.00883599	0.0485329	0.0318162	0.0102946	0.0618751	0.000281139	0.0157116	0.0302925	0.0753853	0.0302701	0.0132128	0.00034335	99998.9	0.0275029	0.0747304	99998.9	0.0524783	0.0797506	99998.9
Gambia	0.0408377	0.0917785	0.0489344	99998.9	0.0388589	0.0120069	0.0420651	0.0420156	0.0985386	0.055963	0.0774794	0.0587138	0.0386789	0.0180293	0.0361706	0.0609664	0.095213	0.0521562	0.0104505	0.016093	99998.9	0.0278	0.00727673	0.0913047	0.000683244	0.0347489	0.0167221	0.108317	0.00714083	0.00194865	0.0081874	0.0491815	0.0324647	0.00964604	0.0625236	0.000367443	0.015063	0.0309411	0.0760339	0.0309187	0.0138614	0.000305233	99998.9	0.0281515	0.075379	99998.9	0.0531268	0.0803992	99998.9
Georgia	0.0461098	0.00483097	0.0380131	99998.9	0.0480887	0.0989545	0.0448824	0.044932	0.0115911	0.0309846	0.00946818	0.0282337	0.0482686	0.0689182	0.050777	0.0259812	0.00826542	0.0347913	0.076497	0.103041	99998.9	0.0591475	0.0796708	0.00435717	0.0862643	0.0521987	0.0702255	0.02137	0.0940884	0.0849989	0.0951349	0.0377661	0.0544828	0.0965936	0.0244239	0.0865801	0.102011	0.0560065	0.0109137	0.0560288	0.0730862	0.0866423	99998.9	0.0587961	0.0115685	99998.9	0.0338207	0.00654833	99998.9
Germany	0.0416549	0.00928595	0.0335582	99998.9	0.0436337	0.0944995	0.0404274	0.040477	0.0160461	0.0265296	0.0050132	0.0237787	0.0438136	0.0644632	0.046322	0.0215262	0.0127204	0.0303363	0.072042	0.0985856	99998.9	0.0546925	0.0752158	0.00881215	0.0818093	0.0477437	0.0657705	0.0258249	0.0896334	0.0805439	0.09068	0.0333111	0.0500278	0.0921386	0.0199689	0.0821251	0.0975555	0.0515515	0.00645867	0.0515738	0.0686312	0.0821873	99998.9	0.0543411	0.00711356	99998.9	0.0293657	0.00209334	99998.9
Ghana	0.0336113	0.0845521	0.041708	99998.9	0.0316324	0.0192334	0.0348387	0.0347891	0.0913122	0.0487366	0.0702529	0.0514874	0.0314525	0.0108029	0.0289442	0.05374	0.0879865	0.0449298	0.00322411	0.0233194	99998.9	0.0205736	5.03202e-05	0.0840783	0.00654317	0.0275225	0.00949567	0.101091	0.0143672	0.00527776	0.0154138	0.0419551	0.0252383	0.0168725	0.0552972	0.00685897	0.0222894	0.0237147	0.0688075	0.0236923	0.00663495	0.00692118	99998.9	0.0209251	0.0681526	99998.9	0.0459004	0.0731728	99998.9
Greece	0.0284375	0.0225034	0.0203408	99998.9	0.0304163	0.0812821	0.02721	0.0272596	0.0292635	0.0133122	0.0082042	0.0105613	0.0305962	0.0512458	0.0331046	0.00830878	0.0259378	0.0171189	0.0588246	0.0853682	99998.9	0.0414751	0.0619984	0.0220295	0.0685919	0.0345263	0.0525531	0.0390423	0.076416	0.0673265	0.0774626	0.0200937	0.0368104	0.0789212	0.00675151	0.0689077	0.0843381	0.0383341	0.00675873	0.0383564	0.0554138	0.0689699	99998.9	0.0411237	0.00610384	99998.9	0.0161483	0.0111241	99998.9
Greenland	99998.9	99998.9	99998.9	0	99998.9	99999	99998.9	99998.9	99998.8	99998.9	99998.9	99998.9	99998.9	99998.9	99998.9	99998.9	99998.9	99998.9	99998.9	99999	0	99998.9	99998.9	99998.9	99998.9	99998.9	99998.9	99998.8	99999	99998.9	99999	99998.9	99998.9	99999	99998.9	99998.9	99999	99998.9	99998.9	99998.9	99998.9	99998.9	0	99998.9	99998.9	0	99998.9	99998.9	0
Grenada	0.00587982	0.0568206	0.0139765	99998.9	0.00390098	0.0469648	0.00710724	0.00705769	0.0635807	0.0210051	0.0425215	0.023756	0.00372105	0.0169285	0.0012127	0.0260085	0.0602551	0.0171984	0.0245073	0.0510509	99998.9	0.00715782	0.0276811	0.0563468	0.0342746	0.000208995	0.0182358	0.0733596	0.0420987	0.0330092	0.0431453	0.0142236	0.00249313	0.0446039	0.0275658	0.0345904	0.0500209	0.00401679	0.041076	0.00403915	0.0210965	0.0346526	99998.9	0.00680639	0.0404211	99998.9	0.018169	0.0454413	99998.9
Guam	99998.9	99998.9	99998.9	0	99998.9	99999	99998.9	99998.9	99998.8	99998.9	99998.9	99998.9	99998.9	99998.9	99998.9	99998.9	99998.9	99998.9	99998.9	99999	0	99998.9	99998.9	99998.9	99998.9	99998.9	99998.9	99998.8	99999	99998.9	99999	99998.9	99998.9	99999	99998.9	99998.9	99999	99998.9	99998.9	99998.9	99998.9	99998.9	0	99998.9	99998.9	0	99998.9	99998.9	0
Guatemala	0.0408788	0.0918197	0.0489755	99998.9	0.0389	0.0119658	0.0421063	0.0420567	0.0985798	0.0560041	0.0775205	0.058755	0.0387201	0.0180705	0.0362117	0.0610075	0.0952541	0.0521974	0.0104917	0.0160519	99998.9	0.0278412	0.00731787	0.0913458	0.000724385	0.03479	0.0167632	0.108359	0.00709969	0.00198979	0.00814626	0.0492226	0.0325059	0.0096049	0.0625648	0.000408585	0.0150218	0.0309822	0.076075	0.0309599	0.0139025	0.000346374	99998.9	0.0281926	0.0754201	99998.9	0.053168	0.0804404	99998.9
Guinea	0.051733	0.102674	0.0598298	99999	0.0497542	0.00111159	0.0529605	0.0529109	0.109434	0.0668583	0.0883747	0.0696092	0.0495743	0.0289247	0.0470659	0.0718617	0.106108	0.0630516	0.0213459	0.00519764	99999	0.0386954	0.0181721	0.1022	0.0115786	0.0456442	0.0276174	0.119213	0.00375453	0.012844	0.00270795	0.0600768	0.0433601	0.00124931	0.073419	0.0112628	0.00416763	0.0418364	0.0869292	0.0418141	0.0247567	0.0112006	99999	0.0390468	0.0862744	99999	0.0640222	0.0912946	99999
Guinea-Bissau	0.0326879	0.0836288	0.0407846	99998.9	0.0307091	0.0201567	0.0339154	0.0338658	0.0903889	0.0478132	0.0693296	0.0505641	0.0305292	0.00987959	0.0280208	0.0528166	0.0870632	0.0440065	0.00230076	0.0242428	99998.9	0.0196503	0.000873025	0.0831549	0.00746652	0.0265991	0.00857233	0.100168	0.0152906	0.00620111	0.0163372	0.0410317	0.024315	0.0177958	0.0543739	0.00778232	0.0232127	0.0227913	0.0678841	0.022769	0.00571161	0.00784453	99998.9	0.0200017	0.0672292	99998.9	0.0449771	0.0722495	99998.9
Guyana	0.0110844	0.0620252	0.0191811	99998.9	0.00910552	0.0417603	0.0123118	0.0122622	0.0687853	0.0262097	0.047726	0.0289605	0.00892559	0.011724	0.00641723	0.031213	0.0654596	0.0224029	0.0193028	0.0458463	99998.9	0.00195328	0.0224766	0.0615514	0.0290701	0.00499554	0.0130312	0.0785642	0.0368942	0.0278047	0.0379407	0.0194281	0.00271141	0.0393994	0.0327703	0.0293859	0.0448163	0.00118775	0.0462806	0.00116539	0.015892	0.0294481	99998.9	0.00160185	0.0456257	99998.9	0.0233735	0.0506459	99998.9
Haiti	0.0297159	0.0806567	0.0378126	99998.9	0.0277371	0.0231287	0.0309433	0.0308938	0.0874168	0.0448412	0.0663576	0.0475921	0.0275571	0.00690756	0.0250488	0.0498446	0.0840912	0.0410345	0.000671263	0.0272148	99998.9	0.0166783	0.00384505	0.0801829	0.0104385	0.0236271	0.0056003	0.0971957	0.0182626	0.00917313	0.0193092	0.0380597	0.021343	0.0207678	0.0514019	0.0107543	0.0261848	0.0198193	0.0649121	0.0197969	0.00273958	0.0108166	99998.9	0.0170297	0.0642572	99998.9	0.0420051	0.0692774	99998.9
Honduras	0.00791894	0.0588598	0.0160157	99998.9	0.00594011	0.0449257	0.00914637	0.00909682	0.0656199	0.0230442	0.0445606	0.0257951	0.00576018	0.0148894	0.00325182	0.0280476	0.0622942	0.0192375	0.0224682	0.0490117	99998.9	0.0051187	0.025642	0.058386	0.0322355	0.00183013	0.0161967	0.0753987	0.0400596	0.0309701	0.0411061	0.0162627	0.000454	0.0425648	0.0296049	0.0325513	0.0479817	0.00197767	0.0431151	0.00200002	0.0190574	0.0326135	99998.9	0.00476726	0.0424603	99998.9	0.0202081	0.0474805	99998.9
Hungary	0.0399035	0.0110374	0.0318067	99998.9	0.0418823	0.0927481	0.038676	0.0387256	0.0177975	0.0247782	0.00326179	0.0220273	0.0420622	0.0627118	0.0445706	0.0197748	0.0144718	0.0285849	0.0702906	0.0968342	99998.9	0.0529411	0.0734644	0.0105636	0.0800579	0.0459923	0.0640191	0.0275763	0.087882	0.0787925	0.0889286	0.0315597	0.0482764	0.0903872	0.0182175	0.0803737	0.0958041	0.0498001	0.00470727	0.0498224	0.0668798	0.0804359	99998.9	0.0525897	0.00536215	99998.9	0.0276143	0.000341938	99998.9
Iceland	0.0100506	0.0408902	0.00195386	99998.9	0.0120294	0.0628952	0.00882315	0.0088727	0.0476504	0.00507472	0.0265911	0.00782558	0.0122093	0.0328589	0.0147177	0.0100781	0.0443247	0.00126798	0.0404377	0.0669813	99998.9	0.0230882	0.0436115	0.0404164	0.050205	0.0161394	0.0341662	0.0574292	0.0580291	0.0489396	0.0590757	0.00170679	0.0184235	0.0605343	0.0116354	0.0505208	0.0659512	0.0199472	0.0251456	0.0199695	0.0370269	0.050583	99998.9	0.0227368	0.0244907	99998.9	0.00223858	0.029511	99998.9
India	0.0191507	0.0700916	0.0272474	99998.9	0.0171719	0.0336939	0.0203782	0.0203286	0.0768517	0.034276	0.0557924	0.0370269	0.016992	0.0036576	0.0144836	0.0392794	0.073526	0.0304693	0.0112364	0.03778	99998.9	0.0061131	0.0144102	0.0696178	0.0210037	0.0130619	0.00496487	0.0866305	0.0288278	0.0197383	0.0298744	0.0274945	0.0107778	0.031333	0.0408367	0.0213195	0.0367499	0.00925413	0.0543469	0.00923177	0.00782558	0.0213817	99998.9	0.00646453	0.053692	99998.9	0.0314399	0.0587123	99998.9
Indonesia	0.00610713	0.0448337	0.00198958	99998.9	0.00808596	0.0589518	0.0048797	0.00492926	0.0515938	0.00901816	0.0305345	0.011769	0.0082659	0.0289155	0.0107743	0.0140216	0.0482681	0.00521142	0.0364943	0.0630378	99998.9	0.0191448	0.0396681	0.0443599	0.0462616	0.0121959	0.0302227	0.0613727	0.0540857	0.0449962	0.0551322	0.00223665	0.0144801	0.0565909	0.0155788	0.0465774	0.0620078	0.0160037	0.0290891	0.0160261	0.0330835	0.0466396	99998.9	0.0187933	0.0284342	99998.9	0.00618202	0.0334544	99998.9
Iran (Islamic Republic of)	0.0056647	0.0452761	0.00243201	99998.9	0.00764353	0.0585093	0.00443727	0.00448682	0.0520362	0.0094606	0.030977	0.0122115	0.00782347	0.028473	0.0103318	0.014464	0.0487106	0.00565385	0.0360519	0.0625954	99998.9	0.0187023	0.0392257	0.0448023	0.0458191	0.0117535	0.0297803	0.0618151	0.0536432	0.0445537	0.0546898	0.00267909	0.0140376	0.0561484	0.0160213	0.0461349	0.0615654	0.0155613	0.0295315	0.0155837	0.032641	0.0461972	99998.9	0.0183509	0.0288766	99998.9	0.00662445	0.0338968	99998.9
Iraq	0.00625019	0.0446906	0.00184652	99998.9	0.00822902	0.0590948	0.00502276	0.00507231	0.0514507	0.00887511	0.0303915	0.011626	0.00840896	0.0290585	0.0109173	0.0138785	0.0481251	0.00506836	0.0366374	0.0631809	99998.9	0.0192878	0.0398111	0.0442168	0.0464046	0.012339	0.0303658	0.0612296	0.0542287	0.0451392	0.0552753	0.0020936	0.0146231	0.0567339	0.0154358	0.0467204	0.0621509	0.0161468	0.028946	0.0161692	0.0332265	0.0467826	99998.9	0.0189364	0.0282911	99998.9	0.00603896	0.0333113	99998.9
Ireland	0.00702749	0.0579683	0.0151242	99998.9	0.00504866	0.0458171	0.00825492	0.00820537	0.0647284	0.0221528	0.0436692	0.0249036	0.00486873	0.0157808	0.00236037	0.0271562	0.0614028	0.018346	0.0233597	0.0499032	99998.9	0.00601015	0.0265335	0.0574945	0.033127	0.00093868	0.0170881	0.0745073	0.040951	0.0318615	0.0419976	0.0153713	0.00134545	0.0434562	0.0287135	0.0334428	0.0488732	0.00286912	0.0422237	0.00289147	0.0199488	0.033505	99998.9	0.00565872	0.0415688	99998.9	0.0193166	0.046589	99998.9
Israel	0.0128185	0.0637593	0.0209152	99998.9	0.0108397	0.0400261	0.0140459	0.0139964	0.0705194	0.0279438	0.0494602	0.0306946	0.0106597	0.00998985	0.00815137	0.0329472	0.0671938	0.024137	0.0175687	0.0441122	99998.9	0.000219146	0.0207425	0.0632855	0.027336	0.00672968	0.0112971	0.0802983	0.03516	0.0260705	0.0362066	0.0211623	0.00444555	0.0376652	0.0345045	0.0276518	0.0430822	0.00292188	0.0480147	0.00289953	0.0141578	0.027714	99998.9	0.000132285	0.0473598	99998.9	0.0251076	0.05238	99998.9
Italy	0.0279595	0.0229813	0.0198628	99998.9	0.0299384	0.0808042	0.0267321	0.0267816	0.0297414	0.0128342	0.00868215	0.0100834	0.0301183	0.0507679	0.0326266	0.00783083	0.0264157	0.016641	0.0583467	0.0848902	99998.9	0.0409972	0.0615205	0.0225075	0.068114	0.0340483	0.0520751	0.0395203	0.075938	0.0668486	0.0769846	0.0196157	0.0363325	0.0784433	0.00627356	0.0684298	0.0838602	0.0378561	0.00723667	0.0378785	0.0549358	0.068492	99998.9	0.0406457	0.00658179	99998.9	0.0156704	0.011602	99998.9
Jamaica	0.00282222	0.0481186	0.00527449	99998.9	0.00480105	0.0556669	0.00159479	0.00164434	0.0548787	0.0123031	0.0338195	0.0150539	0.00498099	0.0256306	0.00748934	0.0173065	0.051553	0.00849633	0.0332094	0.0597529	99998.9	0.0158599	0.0363832	0.0476448	0.0429767	0.00891103	0.0269378	0.0646576	0.0508007	0.0417113	0.0518473	0.00552157	0.0111952	0.053306	0.0188637	0.0432925	0.0587229	0.0127188	0.032374	0.0127412	0.0297985	0.0433547	99998.9	0.0155084	0.0317191	99998.9	0.00946693	0.0367393	99998.9
Japan	0.0216668	0.029274	0.0135701	99998.9	0.0236456	0.0745114	0.0204394	0.0204889	0.0360341	0.0065415	0.0149749	0.00379064	0.0238256	0.0444751	0.0263339	0.00153811	0.0327085	0.0103482	0.052054	0.0785975	99998.9	0.0347044	0.0552278	0.0288002	0.0618212	0.0277556	0.0457824	0.045813	0.0696453	0.0605558	0.0706919	0.013323	0.0300397	0.0721505	1.91635e-05	0.062137	0.0775675	0.0315634	0.0135294	0.0315858	0.0486431	0.0621993	99998.9	0.034353	0.0128745	99998.9	0.00937764	0.0178947	99998.9
Jordan	0.00785397	0.0587948	0.0159507	99998.9	0.00587514	0.0449907	0.0090814	0.00903185	0.0655549	0.0229793	0.0444956	0.0257301	0.0056952	0.0149544	0.00318685	0.0279827	0.0622292	0.0191725	0.0225332	0.0490767	99998.9	0.00518367	0.025707	0.058321	0.0323005	0.00176516	0.0162616	0.0753338	0.0401245	0.0310351	0.0411711	0.0161978	0.000518973	0.0426298	0.0295399	0.0326163	0.0480467	0.00204264	0.0430502	0.00206499	0.0191223	0.0326785	99998.9	0.00483224	0.0423953	99998.9	0.0201431	0.0474155	99998.9
Kazakhstan	0.00872655	0.0422143	0.000629834	99998.9	0.0107054	0.0615712	0.00749912	0.00754867	0.0489744	0.00639875	0.0279151	0.00914961	0.0108853	0.0315349	0.0133937	0.0114021	0.0456487	0.002592	0.0391137	0.0656572	99998.9	0.0217642	0.0422875	0.0417405	0.048881	0.0148154	0.0328422	0.0587533	0.0567051	0.0476156	0.0577516	0.000382762	0.0170995	0.0592103	0.0129594	0.0491968	0.0646272	0.0186232	0.0264696	0.0186455	0.0357029	0.049259	99998.9	0.0214128	0.0258148	99998.9	0.00356261	0.030835	99998.9
Kenya	0.0498131	0.100754	0.0579098	99999	0.0478342	0.00303158	0.0510405	0.0509909	0.107514	0.0649384	0.0864547	0.0676892	0.0476543	0.0270047	0.0451459	0.0699417	0.104188	0.0611316	0.0194259	0.00711763	99999	0.0367754	0.0162521	0.10028	0.00965862	0.0437242	0.0256975	0.117293	0.00183454	0.010924	0.000787969	0.0581568	0.0414401	0.000670673	0.071499	0.00934281	0.00608762	0.0399164	0.0850093	0.0398941	0.0228367	0.0092806	99999	0.0371269	0.0843544	99999	0.0621022	0.0893746	99999
Kiribati	0.0152811	0.0356598	0.00718434	99998.9	0.0172599	0.0681257	0.0140536	0.0141032	0.0424199	0.000155762	0.0213606	0.0025951	0.0174398	0.0380894	0.0199482	0.00484763	0.0390942	0.00396251	0.0456682	0.0722117	99998.9	0.0283187	0.048842	0.035186	0.0554355	0.0213699	0.0393967	0.0521987	0.0632596	0.0541701	0.0643061	0.00693727	0.023654	0.0657648	0.0064049	0.0557513	0.0711817	0.0251777	0.0199151	0.0252	0.0422574	0.0558135	99998.9	0.0279673	0.0192603	99998.9	0.0029919	0.0242805	99998.9
Kuwait	6.20268e-05	0.0508788	0.00803469	99998.9	0.00204086	0.0529067	0.0011654	0.00111585	0.0576389	0.0150633	0.0365796	0.0178141	0.00222079	0.0228704	0.00472915	0.0200667	0.0543132	0.0112565	0.0304492	0.0569927	99998.9	0.0130997	0.033623	0.050405	0.0402165	0.00615084	0.0241776	0.0674178	0.0480405	0.0389511	0.0490871	0.00828176	0.00843497	0.0505458	0.0216239	0.0405323	0.0559627	0.00995864	0.0351342	0.00998099	0.0270383	0.0405945	99998.9	0.0127482	0.0344793	99998.9	0.0122271	0.0394995	99998.9
Kyrgyzstan	0.0125771	0.0383637	0.00448041	99998.9	0.014556	0.0654218	0.0113497	0.0113992	0.0451238	0.00254817	0.0240646	0.00529903	0.0147359	0.0353855	0.0172442	0.00755157	0.0417981	0.00125857	0.0429643	0.0695078	99998.9	0.0256148	0.0461381	0.0378899	0.0527316	0.0186659	0.0366927	0.0549027	0.0605556	0.0514662	0.0616022	0.00423334	0.0209501	0.0630609	0.00910884	0.0530474	0.0684778	0.0224737	0.0226191	0.0224961	0.0395534	0.0531096	99998.9	0.0252633	0.0219642	99998.9	0.000287968	0.0269844	99998.9
Lao People's Democratic Republic	0.0128057	0.0637466	0.0209024	99998.9	0.0108269	0.0400389	0.0140332	0.0139836	0.0705067	0.027931	0.0494474	0.0306819	0.010647	0.0100026	0.00813861	0.0329344	0.067181	0.0241243	0.0175814	0.044125	99998.9	0.000231911	0.0207552	0.0632727	0.0273487	0.00671692	0.0113099	0.0802855	0.0351728	0.0260833	0.0362194	0.0211495	0.00443278	0.037678	0.0344917	0.0276645	0.0430949	0.00290912	0.0480019	0.00288676	0.0141706	0.0277267	99998.9	0.000119521	0.047347	99998.9	0.0250949	0.0523673	99998.9
Latvia	0.0585871	0.00764628	0.0504904	99998.8	0.0605659	0.111432	0.0573597	0.0574092	0.000886178	0.0434618	0.0219454	0.0407109	0.0607459	0.0813954	0.0632542	0.0384584	0.00421184	0.0472686	0.0889743	0.115518	99998.8	0.0716247	0.0921481	0.00812009	0.0987415	0.0646759	0.0827027	0.0088927	0.106566	0.0974761	0.107612	0.0502433	0.06696	0.109071	0.0369011	0.0990573	0.114488	0.0684837	0.0233909	0.0685061	0.0855634	0.0991196	99998.8	0.0712733	0.0240458	99998.8	0.0462979	0.0190256	99998.8
Lebanon	0.0109952	0.061936	0.0190919	99998.9	0.00901637	0.0418494	0.0122226	0.0121731	0.0686961	0.0261205	0.0476369	0.0288714	0.00883644	0.0118131	0.00632808	0.0311239	0.0653705	0.0223138	0.019392	0.0459355	99998.9	0.00204244	0.0225658	0.0614622	0.0291592	0.00490639	0.0131204	0.078475	0.0369833	0.0278938	0.0380299	0.019339	0.00262226	0.0394885	0.0326812	0.029475	0.0449055	0.00109859	0.0461914	0.00107624	0.0159811	0.0295373	99998.9	0.001691	0.0455365	99998.9	0.0232844	0.0505567	99998.9
Lesotho	0.0315572	0.0824981	0.039654	99998.9	0.0295784	0.0212874	0.0327847	0.0327351	0.0892582	0.0466825	0.0681989	0.0494334	0.0293985	0.00874891	0.0268901	0.0516859	0.0859325	0.0428758	0.00117008	0.0253734	99998.9	0.0185196	0.00200371	0.0820243	0.0085972	0.0254684	0.00744165	0.0990371	0.0164213	0.00733179	0.0174678	0.039901	0.0231843	0.0189265	0.0532432	0.008913	0.0243434	0.0216606	0.0667534	0.0216383	0.00458093	0.00897521	99998.9	0.018871	0.0660986	99998.9	0.0438464	0.0711188	99998.9
Liberia	0.00746659	0.0584074	0.0155633	99998.9	0.00548776	0.045378	0.00869402	0.00864447	0.0651675	0.0225919	0.0441083	0.0253427	0.00530783	0.0153417	0.00279947	0.0275953	0.0618419	0.0187851	0.0229206	0.0494641	99998.9	0.00557105	0.0260944	0.0579336	0.0326879	0.00137778	0.016649	0.0749464	0.0405119	0.0314224	0.0415585	0.0158104	0.000906351	0.0430171	0.0291526	0.0330037	0.0484341	0.00243002	0.0426628	0.00245237	0.0195097	0.0330659	99998.9	0.00521961	0.0420079	99998.9	0.0197557	0.0470281	99998.9
Libya	99998.9	99998.9	99998.9	0	99998.9	99999	99998.9	99998.9	99998.8	99998.9	99998.9	99998.9	99998.9	99998.9	99998.9	99998.9	99998.9	99998.9	99998.9	99999	0	99998.9	99998.9	99998.9	99998.9	99998.9	99998.9	99998.8	99999	99998.9	99999	99998.9	99998.9	99999	99998.9	99998.9	99999	99998.9	99998.9	99998.9	99998.9	99998.9	0	99998.9	99998.9	0	99998.9	99998.9	0
Lithuania	0.0505465	0.00039435	0.0424498	99998.9	0.0525253	0.103391	0.049319	0.0493686	0.00715445	0.0354212	0.0139048	0.0326703	0.0527052	0.0733548	0.0552136	0.0304178	0.00382879	0.0392279	0.0809336	0.107477	99998.9	0.0635841	0.0841074	7.94562e-05	0.0907009	0.0566353	0.0746621	0.0169333	0.098525	0.0894355	0.0995716	0.0422027	0.0589194	0.10103	0.0288605	0.0910167	0.106447	0.0604431	0.0153503	0.0604654	0.0775228	0.0910789	99998.9	0.0632327	0.0160052	99998.9	0.0382573	0.0109849	99998.9
Luxembourg	0.00011767	0.0508232	0.00797904	99998.9	0.0020965	0.0529623	0.00110976	0.0010602	0.0575833	0.0150076	0.036524	0.0177585	0.00227644	0.022926	0.00478479	0.020011	0.0542576	0.0112009	0.0305048	0.0570484	99998.9	0.0131553	0.0336786	0.0503493	0.0402721	0.00620648	0.0242333	0.0673621	0.0480962	0.0390067	0.0491428	0.00822611	0.00849061	0.0506014	0.0215683	0.0405879	0.0560183	0.0100143	0.0350785	0.0100366	0.027094	0.0406501	99998.9	0.0128039	0.0344236	99998.9	0.0121715	0.0394439	99998.9
Madagascar	0.0363999	0.0873407	0.0444966	99998.9	0.034421	0.0164448	0.0376273	0.0375778	0.0941008	0.0515252	0.0730416	0.054276	0.0342411	0.0135915	0.0317328	0.0565286	0.0907751	0.0477184	0.00601271	0.0205308	99998.9	0.0233622	0.00283893	0.0868669	0.00375456	0.0303111	0.0122843	0.10388	0.0115786	0.00248916	0.0126252	0.0447437	0.0280269	0.0140839	0.0580858	0.00407036	0.0195008	0.0265033	0.0715961	0.0264809	0.00942356	0.00413257	99998.9	0.0237137	0.0709412	99998.9	0.048689	0.0759614	99998.9
Malawi	0.0427104	0.0936512	0.0508071	99998.9	0.0407315	0.0101343	0.0439378	0.0438882	0.100411	0.0578357	0.079352	0.0605865	0.0405516	0.019902	0.0380432	0.062839	0.0970856	0.0540289	0.0123232	0.0142203	99998.9	0.0296727	0.00914941	0.0931774	0.00255592	0.0366215	0.0185948	0.11019	0.00526816	0.00382132	0.00631473	0.0510541	0.0343374	0.00777337	0.0643963	0.00224012	0.0131903	0.0328138	0.0779066	0.0327914	0.015734	0.00217791	99998.9	0.0300242	0.0772517	99998.9	0.0549995	0.0822719	99998.9
Malaysia	0.000860602	0.0518014	0.00895731	99998.9	0.00111823	0.051984	0.00208803	0.00203848	0.0585615	0.0159859	0.0375023	0.0187368	0.00129817	0.0219477	0.00380652	0.0209893	0.0552359	0.0121792	0.0295266	0.0560701	99998.9	0.012177	0.0327004	0.0513276	0.0392938	0.00522821	0.023255	0.0683404	0.0471179	0.0380284	0.0481645	0.00920439	0.00751234	0.0496231	0.0225466	0.0396096	0.0550401	0.00903601	0.0360568	0.00905836	0.0261157	0.0396719	99998.9	0.0118256	0.0354019	99998.9	0.0131498	0.0404221	99998.9
Maldives	0.00913642	0.0418044	0.00103971	99998.9	0.0111153	0.0619811	0.00790899	0.00795854	0.0485645	0.00598888	0.0275053	0.00873973	0.0112952	0.0319448	0.0138035	0.0109923	0.0452388	0.00218213	0.0395236	0.0660671	99998.9	0.0221741	0.0426974	0.0413306	0.0492909	0.0152252	0.033252	0.0583434	0.0571149	0.0480255	0.0581615	0.000792634	0.0175094	0.0596202	0.0125495	0.0496067	0.0650371	0.019033	0.0260598	0.0190554	0.0361127	0.0496689	99998.9	0.0218226	0.0254049	99998.9	0.00315274	0.0304251	99998.9
Mali	0.0584676	0.109408	0.0665643	99999	0.0564887	0.00562292	0.059695	0.0596454	0.116168	0.0735928	0.0951092	0.0763437	0.0563088	0.0356592	0.0538004	0.0785962	0.112843	0.0697861	0.0280804	0.00153687	99999	0.0454299	0.0249066	0.108935	0.0183131	0.0523787	0.0343519	0.125947	0.010489	0.0195785	0.00944246	0.0668113	0.0500946	0.00798382	0.0801535	0.0179973	0.00256688	0.0485709	0.0936637	0.0485486	0.0314912	0.0179351	99999	0.0457813	0.0930089	99999	0.0707567	0.0980291	99999
Malta	0.024127	0.0268138	0.0160303	99998.9	0.0261059	0.0769717	0.0228996	0.0229491	0.0335739	0.00900173	0.0125146	0.00625087	0.0262858	0.0469354	0.0287941	0.00399834	0.0302482	0.0128085	0.0545142	0.0810577	99998.9	0.0371647	0.057688	0.02634	0.0642815	0.0302158	0.0482426	0.0433528	0.0721055	0.0630161	0.0731521	0.0157832	0.0325	0.0746108	0.00244106	0.0645973	0.0800277	0.0340236	0.0110692	0.034046	0.0511033	0.0646595	99998.9	0.0368132	0.0104143	99998.9	0.0118379	0.0154345	99998.9
Marshall Islands	0.0304156	0.0205252	0.0223189	99998.9	0.0323944	0.0832602	0.0291882	0.0292377	0.0272853	0.0152903	0.00622609	0.0125394	0.0325743	0.0532239	0.0350827	0.0102869	0.0239597	0.019097	0.0608027	0.0873463	99998.9	0.0434532	0.0639765	0.0200514	0.07057	0.0365044	0.0545312	0.0370642	0.0783941	0.0693046	0.0794407	0.0220718	0.0387885	0.0808993	0.00872962	0.0708858	0.0863163	0.0403122	0.00478061	0.0403345	0.0573919	0.070948	99998.9	0.0431018	0.00412573	99998.9	0.0181264	0.00914594	99998.9
Mauritania	0.0281594	0.0791002	0.0362561	99998.9	0.0261805	0.0246853	0.0293868	0.0293373	0.0858603	0.0432847	0.064801	0.0460355	0.0260006	0.00535104	0.0234923	0.0482881	0.0825346	0.0394779	0.00222779	0.0287713	99998.9	0.0151217	0.00540158	0.0786264	0.0119951	0.0220706	0.00404377	0.0956392	0.0198191	0.0107297	0.0208657	0.0365032	0.0197864	0.0223244	0.0498453	0.0123109	0.0277413	0.0182628	0.0633556	0.0182404	0.00118306	0.0123731	99998.9	0.0154732	0.0627007	99998.9	0.0404485	0.0677209	99998.9
Mauritius	0.00363148	0.0473093	0.00446523	99998.9	0.00561031	0.0564761	0.00240405	0.00245361	0.0540694	0.0114938	0.0330102	0.0142447	0.00579025	0.0264398	0.0082986	0.0164972	0.0507438	0.00768707	0.0340186	0.0605622	99998.9	0.0166691	0.0371924	0.0468355	0.0437859	0.00972029	0.0277471	0.0638483	0.05161	0.0425205	0.0526566	0.0047123	0.0120044	0.0541152	0.0180545	0.0441017	0.0595322	0.0135281	0.0315647	0.0135504	0.0306078	0.0441639	99998.9	0.0163177	0.0309098	99998.9	0.00865767	0.03593	99998.9
Mexico	0.0279037	0.0788446	0.0360004	99998.9	0.0259249	0.0249409	0.0291312	0.0290816	0.0856047	0.043029	0.0645454	0.0457799	0.025745	0.0050954	0.0232366	0.0480324	0.082279	0.0392223	0.00248343	0.029027	99998.9	0.0148661	0.00565722	0.0783708	0.0122507	0.0218149	0.00378813	0.0953835	0.0200748	0.0109853	0.0211214	0.0362475	0.0195308	0.02258	0.0495897	0.0125665	0.0279969	0.0180071	0.0630999	0.0179848	0.000927415	0.0126287	99998.9	0.0152175	0.062445	99998.9	0.0401929	0.0674653	99998.9
Micronesia (Federated States of)	0.0395688	0.011372	0.0314721	99998.9	0.0415476	0.0924134	0.0383413	0.0383909	0.0181322	0.0244435	0.0029271	0.0216926	0.0417275	0.0623771	0.0442359	0.0194401	0.0148065	0.0282502	0.0699559	0.0964995	99998.9	0.0526064	0.0731297	0.0108982	0.0797232	0.0456576	0.0636844	0.027911	0.0875473	0.0784578	0.0885939	0.031225	0.0479417	0.0900525	0.0178828	0.080039	0.0954694	0.0494654	0.00437258	0.0494877	0.0665451	0.0801012	99998.9	0.052255	0.00502746	99998.9	0.0272796	7.24952e-06	99998.9
Monaco	99998.9	99998.9	99998.9	0	99998.9	99999	99998.9	99998.9	99998.8	99998.9	99998.9	99998.9	99998.9	99998.9	99998.9	99998.9	99998.9	99998.9	99998.9	99999	0	99998.9	99998.9	99998.9	99998.9	99998.9	99998.9	99998.8	99999	99998.9	99999	99998.9	99998.9	99999	99998.9	99998.9	99999	99998.9	99998.9	99998.9	99998.9	99998.9	0	99998.9	99998.9	0	99998.9	99998.9	0
Mongolia	0.00331565	0.0476252	0.00478106	99998.9	0.00529448	0.0561603	0.00208822	0.00213777	0.0543853	0.0118096	0.033326	0.0145605	0.00547442	0.026124	0.00798277	0.016813	0.0510596	0.0080029	0.0337028	0.0602463	99998.9	0.0163533	0.0368766	0.0471514	0.0434701	0.00940446	0.0274313	0.0641642	0.0512942	0.0422047	0.0523407	0.00502814	0.0116886	0.0537994	0.0183703	0.0437859	0.0592163	0.0132123	0.0318805	0.0132346	0.030292	0.0438481	99998.9	0.0160019	0.0312257	99998.9	0.0089735	0.0362459	99998.9
Montenegro	0.0592838	0.008343	0.0511871	99998.8	0.0612627	0.112128	0.0580564	0.0581059	0.0015829	0.0441585	0.0226422	0.0414077	0.0614426	0.0820922	0.0639509	0.0391551	0.00490856	0.0479653	0.089671	0.116215	99998.8	0.0723215	0.0928448	0.00881681	0.0994383	0.0653726	0.0833994	0.00819598	0.107262	0.0981729	0.108309	0.05094	0.0676568	0.109768	0.0375979	0.0997541	0.115185	0.0691804	0.0240876	0.0692028	0.0862601	0.0998163	99998.8	0.07197	0.0247425	99998.8	0.0469947	0.0197223	99998.8
Morocco	0.0415628	0.00937803	0.0334661	99998.9	0.0435416	0.0944074	0.0403354	0.0403849	0.0161381	0.0264375	0.00492112	0.0236866	0.0437216	0.0643711	0.0462299	0.0214341	0.0128125	0.0302442	0.07195	0.0984935	99998.9	0.0546004	0.0751237	0.00890422	0.0817172	0.0476516	0.0656784	0.025917	0.0895413	0.0804518	0.0905879	0.033219	0.0499357	0.0920465	0.0198768	0.082033	0.0974635	0.0514594	0.0063666	0.0514818	0.0685391	0.0820952	99998.9	0.054249	0.00702148	99998.9	0.0292736	0.00200127	99998.9
Mozambique	0.0378095	0.0887504	0.0459062	99998.9	0.0358307	0.0150351	0.039037	0.0389874	0.0955105	0.0529348	0.0744512	0.0556857	0.0356508	0.0150012	0.0331424	0.0579382	0.0921848	0.0491281	0.00742236	0.0191212	99998.9	0.0247719	0.00424858	0.0882765	0.00234491	0.0317207	0.0136939	0.105289	0.010169	0.00107951	0.0112156	0.0461533	0.0294366	0.0126742	0.0594955	0.00266071	0.0180911	0.0279129	0.0730057	0.0278906	0.0108332	0.00272292	99998.9	0.0251233	0.0723508	99998.9	0.0500987	0.0773711	99998.9
Myanmar	0.00426861	0.0552094	0.0123653	99998.9	0.00228978	0.048576	0.00549603	0.00544648	0.0619695	0.0193939	0.0409103	0.0221448	0.00210984	0.0185397	0.000398514	0.0243973	0.0586439	0.0155872	0.0261186	0.0526621	99998.9	0.00876903	0.0292923	0.0547356	0.0358858	0.0018202	0.019847	0.0717484	0.0437099	0.0346204	0.0447565	0.0126124	0.00410434	0.0462151	0.0259546	0.0362016	0.0516321	0.005628	0.0394648	0.00565036	0.0227077	0.0362638	99998.9	0.0084176	0.0388099	99998.9	0.0165578	0.0438301	99998.9
Namibia	0.0273142	0.0782551	0.0354109	99998.9	0.0253354	0.0255304	0.0285417	0.0284921	0.0850152	0.0424395	0.0639559	0.0451904	0.0251555	0.00450589	0.0226471	0.0474429	0.0816895	0.0386328	0.00307294	0.0296165	99998.9	0.0142766	0.00624673	0.0777812	0.0128402	0.0212254	0.00319863	0.094794	0.0206643	0.0115748	0.0217109	0.035658	0.0189413	0.0231695	0.0490002	0.013156	0.0285864	0.0174176	0.0625104	0.0173953	0.000337909	0.0132182	99998.9	0.014628	0.0618555	99998.9	0.0396034	0.0668758	99998.9
Nauru	99998.9	99998.9	99998.9	0	99998.9	99999	99998.9	99998.9	99998.8	99998.9	99998.9	99998.9	99998.9	99998.9	99998.9	99998.9	99998.9	99998.9	99998.9	99999	0	99998.9	99998.9	99998.9	99998.9	99998.9	99998.9	99998.8	99999	99998.9	99999	99998.9	99998.9	99999	99998.9	99998.9	99999	99998.9	99998.9	99998.9	99998.9	99998.9	0	99998.9	99998.9	0	99998.9	99998.9	0
Nepal	0.021084	0.0720248	0.0291807	99998.9	0.0191052	0.0317606	0.0223114	0.0222619	0.0787849	0.0362093	0.0577257	0.0389602	0.0189252	0.00172433	0.0164169	0.0412127	0.0754593	0.0324026	0.00930315	0.0358467	99998.9	0.00804638	0.0124769	0.071551	0.0190704	0.0149952	0.00303159	0.0885638	0.0268945	0.017805	0.0279411	0.0294278	0.0127111	0.0293997	0.04277	0.0193862	0.0348167	0.0111874	0.0562802	0.0111651	0.00589231	0.0194484	99998.9	0.00839781	0.0556253	99998.9	0.0333732	0.0606455	99998.9
Netherlands	0.0124249	0.038516	0.00432815	99998.9	0.0144037	0.0652695	0.0111974	0.011247	0.0452761	0.00270044	0.0242168	0.00545129	0.0145836	0.0352332	0.017092	0.00770383	0.0419504	0.00110631	0.042812	0.0693555	99998.9	0.0254625	0.0459858	0.0380422	0.0525793	0.0185137	0.0365405	0.0550549	0.0604034	0.0513139	0.0614499	0.00408107	0.0207978	0.0629086	0.0092611	0.0528951	0.0683255	0.0223215	0.0227713	0.0223438	0.0394012	0.0529573	99998.9	0.0251111	0.0221165	99998.9	0.000135705	0.0271367	99998.9
New Zealand	0.016235	0.0347058	0.00813829	99998.9	0.0182138	0.0690796	0.0150076	0.0150571	0.0414659	0.00110971	0.0204067	0.00164115	0.0183938	0.0390433	0.0209021	0.00389368	0.0381403	0.00491645	0.0466222	0.0731657	99998.9	0.0292726	0.049796	0.034232	0.0563894	0.0223238	0.0403506	0.0512448	0.0642135	0.055124	0.0652601	0.00789122	0.0246079	0.0667187	0.00545096	0.0567052	0.0721357	0.0261316	0.0189612	0.026154	0.0432113	0.0567675	99998.9	0.0289212	0.0183063	99998.9	0.00394585	0.0233265	99998.9
Nicaragua	0.0265218	0.0774627	0.0346185	99998.9	0.024543	0.0263228	0.0277493	0.0276997	0.0842228	0.0416471	0.0631635	0.044398	0.0243631	0.00371349	0.0218547	0.0466505	0.0808971	0.0378404	0.00386533	0.0304089	99998.9	0.0134842	0.00703912	0.0769888	0.0136326	0.020433	0.00240623	0.0940016	0.0214567	0.0123672	0.0225033	0.0348656	0.0181489	0.0239619	0.0482078	0.0139484	0.0293788	0.0166252	0.061718	0.0166029	0.00045449	0.0140106	99998.9	0.0138356	0.0610631	99998.9	0.038811	0.0660834	99998.9
Niger	0.0564269	0.107368	0.0645236	99999	0.054448	0.00358224	0.0576543	0.0576048	0.114128	0.0715522	0.0930685	0.074303	0.0542681	0.0336185	0.0517598	0.0765556	0.110802	0.0677454	0.0260397	0.000503811	99999	0.0433892	0.0228659	0.106894	0.0162724	0.0503381	0.0323113	0.123907	0.00844836	0.0175378	0.00740179	0.0647707	0.0480539	0.00594314	0.0781128	0.0159566	0.000526201	0.0465303	0.0916231	0.0465079	0.0294506	0.0158944	99999	0.0437407	0.0909682	99999	0.068716	0.0959884	99999
Nigeria	0.0548544	0.105795	0.0629511	99999	0.0528756	0.00200976	0.0560818	0.0560323	0.112555	0.0699797	0.0914961	0.0727305	0.0526956	0.0320461	0.0501873	0.0749831	0.10923	0.0661729	0.0244672	0.00207629	99999	0.0418168	0.0212934	0.105321	0.0147	0.0487656	0.0307388	0.122334	0.00687587	0.0159654	0.0058293	0.0631982	0.0464815	0.00437066	0.0765404	0.0143842	0.00104628	0.0449578	0.0900506	0.0449354	0.0278781	0.0143219	99999	0.0421682	0.0893957	99999	0.0671435	0.0944159	99999
Niue	99998.9	99998.9	99998.9	0	99998.9	99999	99998.9	99998.9	99998.8	99998.9	99998.9	99998.9	99998.9	99998.9	99998.9	99998.9	99998.9	99998.9	99998.9	99999	0	99998.9	99998.9	99998.9	99998.9	99998.9	99998.9	99998.8	99999	99998.9	99999	99998.9	99998.9	99999	99998.9	99998.9	99999	99998.9	99998.9	99998.9	99998.9	99998.9	0	99998.9	99998.9	0	99998.9	99998.9	0
North Macedonia	0.0388173	0.0121235	0.0307206	99998.9	0.0407961	0.0916619	0.0375899	0.0376394	0.0188836	0.023692	0.00217563	0.0209411	0.0409761	0.0616256	0.0434844	0.0186886	0.015558	0.0274988	0.0692045	0.095748	99998.9	0.0518549	0.0723783	0.0116497	0.0789717	0.0449061	0.0629329	0.0286625	0.0867958	0.0777063	0.0878424	0.0304735	0.0471902	0.089301	0.0171313	0.0792875	0.094718	0.0487139	0.00362111	0.0487363	0.0657936	0.0793498	99998.9	0.0515035	0.00427599	99998.9	0.0265281	0.000744223	99998.9
Northern Mariana Islands	99998.9	99998.9	99998.9	0	99998.9	99999	99998.9	99998.9	99998.8	99998.9	99998.9	99998.9	99998.9	99998.9	99998.9	99998.9	99998.9	99998.9	99998.9	99999	0	99998.9	99998.9	99998.9	99998.9	99998.9	99998.9	99998.8	99999	99998.9	99999	99998.9	99998.9	99999	99998.9	99998.9	99999	99998.9	99998.9	99998.9	99998.9	99998.9	0	99998.9	99998.9	0	99998.9	99998.9	0
Norway	0.00961043	0.0413304	0.00151372	99998.9	0.0115893	0.0624551	0.008383	0.00843256	0.0480905	0.00551486	0.0270312	0.00826572	0.0117692	0.0324188	0.0142776	0.0105183	0.0447648	0.00170812	0.0399976	0.0665411	99998.9	0.0226481	0.0431714	0.0408566	0.0497649	0.0156992	0.033726	0.0578694	0.057589	0.0484995	0.0586355	0.00126665	0.0179834	0.0600942	0.0120755	0.0500807	0.0655111	0.019507	0.0255858	0.0195294	0.0365868	0.0501429	99998.9	0.0222966	0.0249309	99998.9	0.00267872	0.0299511	99998.9
Oman	0.0155259	0.0664668	0.0236227	99998.9	0.0135471	0.0373187	0.0167534	0.0167038	0.0732269	0.0306512	0.0521676	0.0334021	0.0133672	0.0072824	0.0108588	0.0356546	0.0699012	0.0268445	0.0148612	0.0414047	99998.9	0.0024883	0.018035	0.065993	0.0246285	0.00943713	0.00858966	0.0830057	0.0324526	0.0233631	0.0334992	0.0238697	0.007153	0.0349578	0.0372119	0.0249443	0.0403747	0.00562933	0.0507221	0.00560698	0.0114504	0.0250065	99998.9	0.00283973	0.0500673	99998.9	0.0278151	0.0550875	99998.9
Pakistan	0.0322122	0.083153	0.0403089	99998.9	0.0302334	0.0206324	0.0334396	0.0333901	0.0899131	0.0473375	0.0688539	0.0500884	0.0300534	0.00940387	0.0275451	0.0523409	0.0865875	0.0435308	0.00182504	0.0247185	99998.9	0.0191746	0.00134874	0.0826792	0.00794223	0.0261234	0.00809661	0.099692	0.0157663	0.00667683	0.0168129	0.040556	0.0238393	0.0182715	0.0538982	0.00825803	0.0236885	0.0223156	0.0674084	0.0222932	0.00523589	0.00832025	99998.9	0.019526	0.0667535	99998.9	0.0445014	0.0717737	99998.9
Palau	0.0602574	0.0093166	0.0521607	99998.8	0.0622363	0.113102	0.05903	0.0590795	0.0025565	0.0451321	0.0236157	0.0423813	0.0624162	0.0830658	0.0649245	0.0401287	0.00588215	0.0489389	0.0906446	0.117188	99998.8	0.0732951	0.0938184	0.0097904	0.100412	0.0663462	0.084373	0.00722239	0.108236	0.0991465	0.109283	0.0519136	0.0686304	0.110741	0.0385715	0.100728	0.116158	0.070154	0.0250612	0.0701764	0.0872337	0.10079	99998.8	0.0729436	0.0257161	99998.8	0.0479683	0.0206959	99998.8
Palestine	99998.9	99998.9	99998.9	0	99998.9	99999	99998.9	99998.9	99998.8	99998.9	99998.9	99998.9	99998.9	99998.9	99998.9	99998.9	99998.9	99998.9	99998.9	99999	0	99998.9	99998.9	99998.9	99998.9	99998.9	99998.9	99998.8	99999	99998.9	99999	99998.9	99998.9	99999	99998.9	99998.9	99999	99998.9	99998.9	99998.9	99998.9	99998.9	0	99998.9	99998.9	0	99998.9	99998.9	0
Panama	0.00348213	0.0544229	0.0115788	99998.9	0.00150329	0.0493625	0.00470955	0.00466	0.061183	0.0186074	0.0401238	0.0213583	0.00132336	0.0193262	0.001185	0.0236108	0.0578574	0.0148007	0.026905	0.0534486	99998.9	0.00955551	0.0300788	0.0539491	0.0366723	0.00260669	0.0206335	0.0709619	0.0444964	0.0354069	0.045543	0.0118259	0.00489082	0.0470016	0.0251681	0.0369881	0.0524186	0.00641448	0.0386783	0.00643684	0.0234942	0.0370503	99998.9	0.00920408	0.0380234	99998.9	0.0157713	0.0430436	99998.9
Papua New Guinea	0.0373919	0.0883327	0.0454886	99998.9	0.0354131	0.0154527	0.0386193	0.0385698	0.0950928	0.0525172	0.0740336	0.0552681	0.0352332	0.0145836	0.0327248	0.0575206	0.0917672	0.0487105	0.00700476	0.0195388	99998.9	0.0243543	0.00383097	0.0878589	0.00276252	0.0313031	0.0132763	0.104872	0.0105866	0.00149712	0.0116332	0.0457357	0.029019	0.0130918	0.0590779	0.00307832	0.0185088	0.0274953	0.0725881	0.027473	0.0104156	0.00314053	99998.9	0.0247057	0.0719332	99998.9	0.0496811	0.0769534	99998.9
Paraguay	0.0152776	0.0662184	0.0233743	99998.9	0.0132987	0.0375671	0.016505	0.0164554	0.0729785	0.0304029	0.0519192	0.0331537	0.0131188	0.00753078	0.0106104	0.0354062	0.0696528	0.0265961	0.0151096	0.0416531	99998.9	0.00223992	0.0182834	0.0657446	0.0248769	0.00918874	0.00883805	0.0827574	0.032701	0.0236115	0.0337475	0.0236213	0.00690461	0.0352062	0.0369635	0.0251927	0.0406231	0.00538095	0.0504738	0.00535859	0.0116988	0.0252549	99998.9	0.00259135	0.0498189	99998.9	0.0275667	0.0548391	99998.9
Peru	0.041653	0.0925938	0.0497497	99998.9	0.0396742	0.0111916	0.0428804	0.0428309	0.0993539	0.0567783	0.0782947	0.0595292	0.0394942	0.0188447	0.0369859	0.0617817	0.0960283	0.0529716	0.0112658	0.0152777	99998.9	0.0286154	0.00809206	0.09212	0.00149857	0.0355642	0.0175374	0.109133	0.00632551	0.00276398	0.00737208	0.0499968	0.0332801	0.00883072	0.063339	0.00118277	0.0142477	0.0317564	0.0768492	0.031734	0.0146767	0.00112056	99998.9	0.0289668	0.0761943	99998.9	0.0539422	0.0812145	99998.9
Philippines	0.00951912	0.0604599	0.0176158	99998.9	0.00754029	0.0433255	0.0107466	0.010697	0.06722	0.0246444	0.0461608	0.0273953	0.00736036	0.0132892	0.004852	0.0296478	0.0638944	0.0208377	0.020868	0.0474116	99998.9	0.00351851	0.0240418	0.0599861	0.0306353	0.00343031	0.0145965	0.0769989	0.0384594	0.0293699	0.039506	0.0178629	0.00114618	0.0409646	0.0312051	0.0309511	0.0463816	0.000377485	0.0447153	0.000399839	0.0174572	0.0310133	99998.9	0.00316708	0.0440604	99998.9	0.0218083	0.0490806	99998.9
Poland	0.0190146	0.0319262	0.0109179	99998.9	0.0209934	0.0718592	0.0177872	0.0178367	0.0386863	0.0038893	0.0176271	0.00113845	0.0211734	0.0418229	0.0236817	0.00111409	0.0353607	0.00769605	0.0494018	0.0759453	99998.9	0.0320522	0.0525756	0.0314524	0.059169	0.0251034	0.0431302	0.0484652	0.0669931	0.0579036	0.0680397	0.0106708	0.0273875	0.0694983	0.00267136	0.0594848	0.0749153	0.0289112	0.0161816	0.0289336	0.0459909	0.0595471	99998.9	0.0317008	0.0155267	99998.9	0.00672544	0.0205469	99998.9
Portugal	0.0161007	0.0348401	0.00800396	99998.9	0.0180795	0.0689453	0.0148732	0.0149228	0.0416003	0.000975378	0.020541	0.00177548	0.0182594	0.038909	0.0207678	0.00402802	0.0382746	0.00478212	0.0464878	0.0730314	99998.9	0.0291383	0.0496616	0.0343663	0.0562551	0.0221895	0.0402163	0.0513791	0.0640792	0.0549897	0.0651258	0.00775689	0.0244736	0.0665844	0.00558529	0.0565709	0.0720013	0.0259973	0.0190955	0.0260196	0.043077	0.0566331	99998.9	0.0287869	0.0184406	99998.9	0.00381152	0.0234609	99998.9
Puerto Rico	99998.9	99998.9	99998.9	0	99998.9	99999	99998.9	99998.9	99998.8	99998.9	99998.9	99998.9	99998.9	99998.9	99998.9	99998.9	99998.9	99998.9	99998.9	99999	0	99998.9	99998.9	99998.9	99998.9	99998.9	99998.9	99998.8	99999	99998.9	99999	99998.9	99998.9	99999	99998.9	99998.9	99999	99998.9	99998.9	99998.9	99998.9	99998.9	0	99998.9	99998.9	0	99998.9	99998.9	0
Qatar	0.0394454	0.0903862	0.0475421	99998.9	0.0374666	0.0133992	0.0406729	0.0406233	0.0971464	0.0545707	0.0760871	0.0573216	0.0372867	0.0166371	0.0347783	0.0595741	0.0938207	0.050764	0.00905826	0.0174853	99998.9	0.0264078	0.00588447	0.0899124	0.000709018	0.0333566	0.0153298	0.106925	0.00853309	0.000556391	0.00957966	0.0477892	0.0310725	0.0110383	0.0611314	0.00102482	0.0164552	0.0295488	0.0746416	0.0295265	0.0124691	0.00108703	99998.9	0.0267592	0.0739867	99998.9	0.0517346	0.079007	99998.9
Republic of Korea	0.00173385	0.0526747	0.00983056	99998.9	0.000244981	0.0511108	0.00296128	0.00291173	0.0594348	0.0168591	0.0383755	0.01961	0.000424916	0.0210745	0.00293327	0.0218625	0.0561091	0.0130524	0.0286533	0.0551968	99998.9	0.0113038	0.0318271	0.0522009	0.0384206	0.00435496	0.0223818	0.0692137	0.0462447	0.0371552	0.0472912	0.0100776	0.00663909	0.0487499	0.0234198	0.0387364	0.0541668	0.00816276	0.03693	0.00818511	0.0252425	0.0387986	99998.9	0.0109524	0.0362752	99998.9	0.014023	0.0412954	99998.9
Republic of Moldova	0.0482813	0.00265957	0.0401845	99998.9	0.0502601	0.101126	0.0470538	0.0471034	0.00941967	0.033156	0.0116396	0.0304051	0.05044	0.0710896	0.0529484	0.0281526	0.00609401	0.0369627	0.0786684	0.105212	99998.9	0.0613189	0.0818422	0.00218576	0.0884357	0.0543701	0.0723969	0.0191986	0.0962598	0.0871703	0.0973063	0.0399375	0.0566542	0.098765	0.0265953	0.0887515	0.104182	0.0581779	0.0130851	0.0582002	0.0752576	0.0888137	99998.9	0.0609675	0.0137399	99998.9	0.0359921	0.00871973	99998.9
Romania	0.0498456	0.00109521	0.0417489	99998.9	0.0518244	0.10269	0.0486182	0.0486677	0.00785531	0.0347203	0.0132039	0.0319695	0.0520044	0.072654	0.0545127	0.0297169	0.00452965	0.0385271	0.0802328	0.106776	99998.9	0.0628833	0.0834066	0.000621401	0.0900001	0.0559344	0.0739612	0.0176342	0.0978241	0.0887347	0.0988707	0.0415018	0.0582186	0.100329	0.0281597	0.0903159	0.105746	0.0597422	0.0146494	0.0597646	0.0768219	0.0903781	99998.9	0.0625318	0.0153043	99998.9	0.0375565	0.0102841	99998.9
Russian Federation	0.0448476	0.00609321	0.0367509	99998.9	0.0468264	0.0976922	0.0436202	0.0436697	0.0128533	0.0297223	0.00820594	0.0269715	0.0470064	0.0676559	0.0495147	0.0247189	0.00952766	0.0335291	0.0752348	0.101778	99998.9	0.0578852	0.0784086	0.00561941	0.0850021	0.0509364	0.0689632	0.0226322	0.0928261	0.0837366	0.0938727	0.0365038	0.0532206	0.0953313	0.0231616	0.0853179	0.100748	0.0547442	0.00965141	0.0547666	0.0718239	0.0853801	99998.9	0.0575338	0.0103063	99998.9	0.0325585	0.00528608	99998.9
Rwanda	0.0378978	0.0888387	0.0459946	99998.9	0.035919	0.0149468	0.0391253	0.0390757	0.0955988	0.0530231	0.0745395	0.055774	0.0357391	0.0150895	0.0332307	0.0580265	0.0922731	0.0492164	0.00751067	0.0190328	99998.9	0.0248602	0.00433688	0.0883649	0.00225661	0.031809	0.0137822	0.105378	0.0100807	0.000991198	0.0111273	0.0462416	0.0295249	0.0125859	0.0595838	0.00257241	0.0180028	0.0280012	0.073094	0.0279789	0.0109215	0.00263462	99998.9	0.0252116	0.0724392	99998.9	0.050187	0.0774594	99998.9
Saint Kitts and Nevis	0.00256417	0.0483767	0.00553254	99998.9	0.004543	0.0554088	0.00133674	0.00138629	0.0551368	0.0125611	0.0340775	0.015312	0.00472294	0.0253725	0.00723129	0.0175645	0.0518111	0.00875438	0.0329513	0.0594949	99998.9	0.0156018	0.0361251	0.0479028	0.0427186	0.00865298	0.0266798	0.0649156	0.0505427	0.0414532	0.0515893	0.00577962	0.0109371	0.0530479	0.0191218	0.0430344	0.0584648	0.0124608	0.032632	0.0124831	0.0295405	0.0430966	99998.9	0.0152504	0.0319771	99998.9	0.00972499	0.0369974	99998.9
Saint Lucia	0.00432091	0.0552617	0.0124176	99998.9	0.00234208	0.0485237	0.00554834	0.00549879	0.0620218	0.0194462	0.0409626	0.0221971	0.00216214	0.0184874	0.00034621	0.0244496	0.0586962	0.0156395	0.0260663	0.0526098	99998.9	0.00871673	0.02924	0.0547879	0.0358335	0.0017679	0.0197947	0.0718007	0.0436576	0.0345681	0.0447042	0.0126647	0.00405203	0.0461628	0.0260069	0.0361493	0.0515798	0.0055757	0.0395171	0.00559805	0.0226554	0.0362115	99998.9	0.0083653	0.0388622	99998.9	0.0166101	0.0438824	99998.9
Saint Vincent and the Grenadines	0.00721574	0.0437251	0.000880969	99998.9	0.00919458	0.0600604	0.00598832	0.00603787	0.0504852	0.00790955	0.0294259	0.0106604	0.00937451	0.0300241	0.0118829	0.0129129	0.0471595	0.00410281	0.0376029	0.0641464	99998.9	0.0202534	0.0407767	0.0432513	0.0473702	0.0133046	0.0313313	0.0602641	0.0551943	0.0461048	0.0562408	0.00112804	0.0155887	0.0576995	0.0144702	0.047686	0.0631164	0.0171124	0.0279805	0.0171347	0.0341921	0.0477482	99998.9	0.019902	0.0273256	99998.9	0.00507341	0.0323458	99998.9
Samoa	0.0265154	0.0244254	0.0184187	99998.9	0.0284942	0.07936	0.025288	0.0253375	0.0311855	0.0113901	0.0101263	0.00863925	0.0286742	0.0493237	0.0311825	0.00638671	0.0278599	0.0151969	0.0569026	0.0834461	99998.9	0.039553	0.0600764	0.0239516	0.0666698	0.0326042	0.050631	0.0409644	0.0744939	0.0654044	0.0755405	0.0181716	0.0348883	0.0769991	0.00482944	0.0669856	0.0824161	0.036412	0.00868079	0.0364344	0.0534917	0.0670479	99998.9	0.0392016	0.00802591	99998.9	0.0142262	0.0130461	99998.9
San Marino	0.0221548	0.028786	0.0140581	99998.9	0.0241336	0.0749994	0.0209274	0.0209769	0.0355461	0.00702949	0.0144869	0.00427863	0.0243136	0.0449631	0.0268219	0.0020261	0.0322205	0.0108362	0.052542	0.0790855	99998.9	0.0351924	0.0557157	0.0283122	0.0623092	0.0282436	0.0462704	0.045325	0.0701333	0.0610438	0.0711799	0.013811	0.0305277	0.0726385	0.000468824	0.062625	0.0780555	0.0320514	0.0130414	0.0320737	0.0491311	0.0626872	99998.9	0.034841	0.0123865	99998.9	0.00986563	0.0174067	99998.9
Sao Tome and Principe	0.0127635	0.0637043	0.0208602	99998.9	0.0107847	0.0400811	0.0139909	0.0139414	0.0704644	0.0278888	0.0494052	0.0306397	0.0106048	0.0100448	0.0080964	0.0328922	0.0671388	0.0240821	0.0176236	0.0441672	99998.9	0.000274119	0.0207974	0.0632305	0.0273909	0.00667471	0.0113521	0.0802433	0.035215	0.0261255	0.0362616	0.0211073	0.00439058	0.0377202	0.0344495	0.0277067	0.0431372	0.00286691	0.0479597	0.00284456	0.0142128	0.0277689	99998.9	7.73128e-05	0.0473048	99998.9	0.0250527	0.052325	99998.9
Saudi Arabia	0.0095767	0.0413641	0.00147999	99998.9	0.0115555	0.0624213	0.00834927	0.00839882	0.0481242	0.0055486	0.027065	0.00829945	0.0117355	0.032385	0.0142438	0.010552	0.0447986	0.00174185	0.0399639	0.0665074	99998.9	0.0226143	0.0431377	0.0408903	0.0497311	0.0156655	0.0336923	0.0579031	0.0575552	0.0484657	0.0586018	0.00123291	0.0179496	0.0600604	0.0121093	0.0500469	0.0654774	0.0194733	0.0256195	0.0194957	0.036553	0.0501092	99998.9	0.0222629	0.0249646	99998.9	0.00271246	0.0299848	99998.9
Senegal	0.0326165	0.0835573	0.0407132	99998.9	0.0306376	0.0202282	0.0338439	0.0337943	0.0903174	0.0477417	0.0692581	0.0504926	0.0304577	0.00980811	0.0279493	0.0527451	0.0869917	0.043935	0.00222929	0.0243142	99998.9	0.0195788	0.000944501	0.0830835	0.00753799	0.0265276	0.00850085	0.100096	0.0153621	0.00627258	0.0164086	0.0409602	0.0242435	0.0178673	0.0543024	0.00785379	0.0232842	0.0227198	0.0678126	0.0226975	0.00564013	0.007916	99998.9	0.0199302	0.0671578	99998.9	0.0449056	0.072178	99998.9
Serbia	0.0656355	0.0146947	0.0575388	99998.8	0.0676143	0.11848	0.0644081	0.0644576	0.00793455	0.0505102	0.0289938	0.0477593	0.0677942	0.0884438	0.0703026	0.0455068	0.0112602	0.0543169	0.0960226	0.122566	99998.8	0.0786731	0.0991964	0.0151685	0.10579	0.0717243	0.0897511	0.00184433	0.113614	0.104525	0.114661	0.0572917	0.0740084	0.116119	0.0439495	0.106106	0.121536	0.0755321	0.0304393	0.0755544	0.0926118	0.106168	99998.8	0.0783217	0.0310942	99998.8	0.0533463	0.026074	99998.8
Seychelles	0.00214721	0.053088	0.0102439	99998.9	0.000168373	0.0506974	0.00337463	0.00332508	0.0598481	0.0172725	0.0387889	0.0200234	1.15621e-05	0.0206611	0.00251992	0.0222759	0.0565225	0.0134658	0.02824	0.0547835	99998.9	0.0108904	0.0314137	0.0526142	0.0380072	0.00394161	0.0219684	0.069627	0.0458313	0.0367418	0.0468779	0.010491	0.00622574	0.0483365	0.0238332	0.038323	0.0537535	0.0077494	0.0373434	0.00777176	0.0248291	0.0383853	99998.9	0.010539	0.0366885	99998.9	0.0144364	0.0417087	99998.9
Sierra Leone	0.0295139	0.0804547	0.0376106	99998.9	0.027535	0.0233308	0.0307413	0.0306917	0.0872148	0.0446392	0.0661555	0.04739	0.0273551	0.00670552	0.0248467	0.0496426	0.0838891	0.0408324	0.000873303	0.0274168	99998.9	0.0164762	0.00404709	0.0799809	0.0106406	0.0234251	0.00539826	0.0969937	0.0184647	0.00937517	0.0195112	0.0378576	0.0211409	0.0209699	0.0511998	0.0109564	0.0263868	0.0196173	0.0647101	0.0195949	0.00253754	0.0110186	99998.9	0.0168277	0.0640552	99998.9	0.041803	0.0690754	99998.9
Singapore	0.0116036	0.0625445	0.0197004	99998.9	0.00962481	0.041241	0.0128311	0.0127815	0.0693046	0.0267289	0.0482453	0.0294798	0.00944488	0.0112047	0.00693652	0.0317323	0.0659789	0.0229222	0.0187835	0.045327	99998.9	0.001434	0.0219573	0.0620707	0.0285508	0.00551483	0.012512	0.0790834	0.0363749	0.0272854	0.0374214	0.0199474	0.0032307	0.0388801	0.0332896	0.0288666	0.044297	0.00170703	0.0467998	0.00168468	0.0153727	0.0289288	99998.9	0.00108256	0.046145	99998.9	0.0238928	0.0511652	99998.9
Slovakia	0.0348961	0.0160447	0.0267994	99998.9	0.0368749	0.0877408	0.0336687	0.0337182	0.0228048	0.0197708	0.00174556	0.01702	0.0370549	0.0577045	0.0395632	0.0147674	0.0194792	0.0235776	0.0652833	0.0918268	99998.9	0.0479338	0.0684571	0.0155709	0.0750506	0.0409849	0.0590117	0.0325837	0.0828746	0.0737852	0.0839212	0.0265523	0.0432691	0.0853798	0.0132102	0.0753664	0.0907968	0.0447927	0.000300079	0.0448151	0.0618724	0.0754286	99998.9	0.0475823	0.000354804	99998.9	0.022607	0.00466541	99998.9
Slovenia	0.0266579	0.0242829	0.0185612	99998.9	0.0286367	0.0795025	0.0254305	0.02548	0.031043	0.0115326	0.00998379	0.00878173	0.0288167	0.0494662	0.031325	0.0065292	0.0277174	0.0153393	0.0570451	0.0835886	99998.9	0.0396955	0.0602188	0.0238091	0.0668123	0.0327467	0.0507735	0.0408219	0.0746364	0.0655469	0.075683	0.0183141	0.0350308	0.0771416	0.00497192	0.0671281	0.0825586	0.0365545	0.00853831	0.0365768	0.0536342	0.0671903	99998.9	0.0393441	0.00788343	99998.9	0.0143687	0.0129036	99998.9
Solomon Islands	0.0042107	0.0467301	0.00388601	99998.9	0.00618954	0.0570553	0.00298328	0.00303283	0.0534902	0.0109146	0.032431	0.0136654	0.00636947	0.027019	0.00887783	0.015918	0.0501646	0.00710785	0.0345979	0.0611414	99998.9	0.0172483	0.0377717	0.0462563	0.0443651	0.0102995	0.0283263	0.0632691	0.0521892	0.0430997	0.0532358	0.00413308	0.0125836	0.0546944	0.0174753	0.0446809	0.0601114	0.0141073	0.0309855	0.0141297	0.031187	0.0447432	99998.9	0.0168969	0.0303306	99998.9	0.00807845	0.0353508	99998.9
Somalia	99998.9	99998.9	99998.9	0	99998.9	99999	99998.9	99998.9	99998.8	99998.9	99998.9	99998.9	99998.9	99998.9	99998.9	99998.9	99998.9	99998.9	99998.9	99999	0	99998.9	99998.9	99998.9	99998.9	99998.9	99998.9	99998.8	99999	99998.9	99999	99998.9	99998.9	99999	99998.9	99998.9	99999	99998.9	99998.9	99998.9	99998.9	99998.9	0	99998.9	99998.9	0	99998.9	99998.9	0
South Africa	0.0254881	0.0764289	0.0335848	99998.9	0.0235092	0.0273566	0.0267155	0.026666	0.083189	0.0406134	0.0621297	0.0433642	0.0233293	0.00267974	0.020821	0.0456168	0.0798633	0.0368066	0.00489909	0.0314426	99998.9	0.0124504	0.00807288	0.0759551	0.0146664	0.0193993	0.00137247	0.0929679	0.0224904	0.013401	0.023537	0.0338319	0.0171151	0.0249957	0.047174	0.0149822	0.0304126	0.0155915	0.0606843	0.0155691	0.00148824	0.0150444	99998.9	0.0128019	0.0600294	99998.9	0.0377772	0.0650496	99998.9
South Sudan	99998.9	99998.9	99998.9	0	99998.9	99999	99998.9	99998.9	99998.8	99998.9	99998.9	99998.9	99998.9	99998.9	99998.9	99998.9	99998.9	99998.9	99998.9	99999	0	99998.9	99998.9	99998.9	99998.9	99998.9	99998.9	99998.8	99999	99998.9	99999	99998.9	99998.9	99999	99998.9	99998.9	99999	99998.9	99998.9	99998.9	99998.9	99998.9	0	99998.9	99998.9	0	99998.9	99998.9	0
Spain	0.0170304	0.0339104	0.00893372	99998.9	0.0190093	0.0698751	0.015803	0.0158526	0.0406705	0.00190514	0.0196112	0.00084572	0.0191892	0.0398388	0.0216976	0.00309826	0.0373448	0.00571188	0.0474176	0.0739611	99998.9	0.0300681	0.0505914	0.0334366	0.0571849	0.0231192	0.041146	0.0504494	0.065009	0.0559195	0.0660555	0.00868665	0.0254034	0.0675142	0.00465553	0.0575007	0.0729311	0.026927	0.0181658	0.0269494	0.0440068	0.0575629	99998.9	0.0297166	0.0175109	99998.9	0.00474128	0.0225311	99998.9
Sri Lanka	0.00430796	0.0466329	0.00378875	99998.9	0.00628679	0.0571526	0.00308053	0.00313009	0.053393	0.0108173	0.0323337	0.0135682	0.00646673	0.0271163	0.00897508	0.0158207	0.0500673	0.00701059	0.0346951	0.0612386	99998.9	0.0173456	0.0378689	0.0461591	0.0444624	0.0103968	0.0284236	0.0631718	0.0522865	0.043197	0.0533331	0.00403582	0.0126809	0.0547917	0.017378	0.0447782	0.0602086	0.0142046	0.0308882	0.0142269	0.0312843	0.0448404	99998.9	0.0169942	0.0302334	99998.9	0.00798119	0.0352536	99998.9
Sudan	0.0122944	0.0632352	0.0203911	99998.9	0.0103156	0.0405502	0.0135218	0.0134723	0.0699953	0.0274197	0.0489361	0.0301706	0.0101356	0.0105139	0.00762728	0.0324231	0.0666697	0.0236129	0.0180928	0.0446363	99998.9	0.00074324	0.0212666	0.0627614	0.02786	0.00620559	0.0118212	0.0797742	0.0356841	0.0265946	0.0367307	0.0206382	0.00392145	0.0381893	0.0339804	0.0281758	0.0436063	0.00239779	0.0474906	0.00237544	0.0146819	0.0282381	99998.9	0.000391808	0.0468357	99998.9	0.0245836	0.0518559	99998.9
Suriname	0.00831064	0.0592515	0.0164074	99998.9	0.00633181	0.044534	0.00953807	0.00948851	0.0660116	0.0234359	0.0449523	0.0261868	0.00615187	0.0144977	0.00364352	0.0284393	0.0626859	0.0196292	0.0220765	0.04862	99998.9	0.004727	0.0252503	0.0587777	0.0318438	0.00222183	0.015805	0.0757904	0.0396679	0.0305784	0.0407145	0.0166544	6.23056e-05	0.0421731	0.0299966	0.0321596	0.04759	0.00158597	0.0435068	0.00160832	0.0186657	0.0322218	99998.9	0.00437557	0.042852	99998.9	0.0205998	0.0478722	99998.9
Sweden	0.0355746	0.0153663	0.0274779	99998.9	0.0375534	0.0884192	0.0343471	0.0343967	0.0221264	0.0204493	0.0010671	0.0176984	0.0377333	0.0583829	0.0402417	0.0154459	0.0188007	0.024256	0.0659617	0.0925053	99998.9	0.0486122	0.0691355	0.0148924	0.075729	0.0416634	0.0596902	0.0319052	0.0835531	0.0744636	0.0845997	0.0272308	0.0439475	0.0860583	0.0138886	0.0760448	0.0914752	0.0454712	0.000378375	0.0454935	0.0625509	0.076107	99998.9	0.0482608	0.00103326	99998.9	0.0232854	0.00398695	99998.9
Switzerland	0.015431	0.0355098	0.00733432	99998.9	0.0174099	0.0682757	0.0142036	0.0142532	0.0422699	0.000305742	0.0212106	0.00244512	0.0175898	0.0382394	0.0200982	0.00469765	0.0389442	0.00411249	0.0458182	0.0723617	99998.9	0.0284687	0.048992	0.035036	0.0555855	0.0215198	0.0395466	0.0520488	0.0634096	0.0543201	0.0644561	0.00708725	0.023804	0.0659148	0.00625492	0.0559013	0.0713317	0.0253276	0.0197652	0.02535	0.0424074	0.0559635	99998.9	0.0281172	0.0191103	99998.9	0.00314188	0.0241305	99998.9
Syrian Arab Republic	99998.9	99998.9	99998.9	0	99998.9	99999	99998.9	99998.9	99998.8	99998.9	99998.9	99998.9	99998.9	99998.9	99998.9	99998.9	99998.9	99998.9	99998.9	99999	0	99998.9	99998.9	99998.9	99998.9	99998.9	99998.9	99998.8	99999	99998.9	99999	99998.9	99998.9	99999	99998.9	99998.9	99999	99998.9	99998.9	99998.9	99998.9	99998.9	0	99998.9	99998.9	0	99998.9	99998.9	0
Taiwan (Province of China)	99998.9	99998.9	99998.9	0	99998.9	99999	99998.9	99998.9	99998.8	99998.9	99998.9	99998.9	99998.9	99998.9	99998.9	99998.9	99998.9	99998.9	99998.9	99999	0	99998.9	99998.9	99998.9	99998.9	99998.9	99998.9	99998.8	99999	99998.9	99999	99998.9	99998.9	99999	99998.9	99998.9	99999	99998.9	99998.9	99998.9	99998.9	99998.9	0	99998.9	99998.9	0	99998.9	99998.9	0
Tajikistan	0.00262977	0.0535706	0.0107265	99998.9	0.000650933	0.0502149	0.00385719	0.00380764	0.0603307	0.0177551	0.0392714	0.0205059	0.000470998	0.0201786	0.00203736	0.0227585	0.057005	0.0139483	0.0277574	0.0543009	99998.9	0.0104079	0.0309312	0.0530968	0.0375247	0.00345905	0.0214858	0.0701096	0.0453488	0.0362593	0.0463953	0.0109735	0.00574318	0.047854	0.0243157	0.0378405	0.0532709	0.00726684	0.037826	0.0072892	0.0243466	0.0379027	99998.9	0.0100564	0.0371711	99998.9	0.0149189	0.0421913	99998.9
Thailand	0.0125418	0.0634826	0.0206385	99998.9	0.010563	0.0403028	0.0137692	0.0137197	0.0702427	0.0276671	0.0491835	0.030418	0.010383	0.0102665	0.00787469	0.0326705	0.0669171	0.0238604	0.0178454	0.0443889	99998.9	0.000495829	0.0210191	0.0630088	0.0276126	0.006453	0.0115738	0.0800216	0.0354367	0.0263472	0.0364833	0.0208856	0.00416887	0.0379419	0.0342278	0.0279284	0.0433589	0.0026452	0.047738	0.00262285	0.0144345	0.0279906	99998.9	0.000144397	0.0470831	99998.9	0.024831	0.0521033	99998.9
Timor-Leste	0.0158455	0.0667863	0.0239422	99998.9	0.0138666	0.0369992	0.0170729	0.0170233	0.0735464	0.0309708	0.0524871	0.0337216	0.0136867	0.00696288	0.0111783	0.0359741	0.0702207	0.027164	0.0145417	0.0410852	99998.9	0.00280782	0.0177155	0.0663125	0.024309	0.00975665	0.00827014	0.0833253	0.0321331	0.0230436	0.0331796	0.0241892	0.00747252	0.0346383	0.0375314	0.0246248	0.0400552	0.00594885	0.0510417	0.0059265	0.0111309	0.024687	99998.9	0.00315925	0.0503868	99998.9	0.0281346	0.055407	99998.9
Togo	0.0363368	0.0872776	0.0444335	99998.9	0.034358	0.0165078	0.0375642	0.0375147	0.0940377	0.0514621	0.0729785	0.054213	0.034178	0.0135285	0.0316697	0.0564655	0.0907121	0.0476554	0.00594964	0.0205939	99998.9	0.0232992	0.00277585	0.0868038	0.00381764	0.030248	0.0122212	0.103817	0.0116417	0.00255223	0.0126883	0.0446806	0.0279639	0.0141469	0.0580228	0.00413344	0.0195639	0.0264402	0.071533	0.0264178	0.00936048	0.00419565	99998.9	0.0236506	0.0708781	99998.9	0.048626	0.0758983	99998.9
Tokelau	99998.9	99998.9	99998.9	0	99998.9	99999	99998.9	99998.9	99998.8	99998.9	99998.9	99998.9	99998.9	99998.9	99998.9	99998.9	99998.9	99998.9	99998.9	99999	0	99998.9	99998.9	99998.9	99998.9	99998.9	99998.9	99998.8	99999	99998.9	99999	99998.9	99998.9	99999	99998.9	99998.9	99999	99998.9	99998.9	99998.9	99998.9	99998.9	0	99998.9	99998.9	0	99998.9	99998.9	0
Tonga	0.00132015	0.052261	0.00941686	99998.9	0.000658685	0.0515245	0.00254757	0.00249802	0.0590211	0.0164454	0.0379618	0.0191963	0.00083862	0.0214882	0.00334698	0.0214488	0.0556954	0.0126387	0.029067	0.0556105	99998.9	0.0117175	0.0322408	0.0517872	0.0388343	0.00476867	0.0227955	0.0688	0.0466584	0.0375689	0.0477049	0.00966393	0.0070528	0.0491636	0.0230061	0.0391501	0.0545805	0.00857646	0.0365163	0.00859882	0.0256562	0.0392123	99998.9	0.0113661	0.0358615	99998.9	0.0136093	0.0408817	99998.9
Trinidad and Tobago	0.00223893	0.0487019	0.00585778	99998.9	0.00421776	0.0550836	0.0010115	0.00106106	0.055462	0.0128864	0.0344027	0.0156372	0.0043977	0.0250473	0.00690605	0.0178898	0.0521363	0.00907962	0.0326261	0.0591696	99998.9	0.0152766	0.0357999	0.0482281	0.0423934	0.00832774	0.0263545	0.0652409	0.0502175	0.041128	0.051264	0.00610485	0.0106119	0.0527227	0.019447	0.0427092	0.0581396	0.0121355	0.0329573	0.0121579	0.0292153	0.0427714	99998.9	0.0149251	0.0323024	99998.9	0.0100502	0.0373226	99998.9
Tunisia	0.0180875	0.0328533	0.0099908	99998.9	0.0200663	0.0709321	0.0168601	0.0169096	0.0396134	0.00296221	0.0185542	0.000211356	0.0202463	0.0408958	0.0227546	0.00204118	0.0362878	0.00676896	0.0484747	0.0750182	99998.9	0.0311251	0.0516485	0.0323795	0.058242	0.0241763	0.0422031	0.0493923	0.066066	0.0569765	0.0671126	0.00974372	0.0264605	0.0685712	0.00359845	0.0585578	0.0739882	0.0279841	0.0171087	0.0280065	0.0450638	0.05862	99998.9	0.0307737	0.0164538	99998.9	0.00579836	0.021474	99998.9
Turkey	0.00430978	0.046631	0.00378693	99998.9	0.00628861	0.0571544	0.00308235	0.0031319	0.0533911	0.0108155	0.0323319	0.0135664	0.00646854	0.0271181	0.0089769	0.0158189	0.0500655	0.00700877	0.0346969	0.0612405	99998.9	0.0173474	0.0378707	0.0461572	0.0444642	0.0103986	0.0284254	0.06317	0.0522883	0.0431988	0.0533349	0.00403401	0.0126827	0.0547935	0.0173762	0.04478	0.0602105	0.0142064	0.0308864	0.0142287	0.0312861	0.0448422	99998.9	0.016996	0.0302315	99998.9	0.00797938	0.0352517	99998.9
Turkmenistan	99998.9	99998.9	99998.9	0	99998.9	99999	99998.9	99998.9	99998.8	99998.9	99998.9	99998.9	99998.9	99998.9	99998.9	99998.9	99998.9	99998.9	99998.9	99999	0	99998.9	99998.9	99998.9	99998.9	99998.9	99998.9	99998.8	99999	99998.9	99999	99998.9	99998.9	99999	99998.9	99998.9	99999	99998.9	99998.9	99998.9	99998.9	99998.9	0	99998.9	99998.9	0	99998.9	99998.9	0
Tuvalu	0.0744674	0.0235266	0.0663707	99998.8	0.0764462	0.127312	0.0732399	0.0732895	0.0167665	0.0593421	0.0378257	0.0565912	0.0766261	0.0972757	0.0791345	0.0543387	0.0200921	0.0631488	0.104855	0.131398	99998.8	0.087505	0.108028	0.0240004	0.114622	0.0805562	0.098583	0.00698757	0.122446	0.113356	0.123492	0.0661236	0.0828403	0.124951	0.0527814	0.114938	0.130368	0.084364	0.0392712	0.0843863	0.101444	0.115	99998.8	0.0871536	0.0399261	99998.8	0.0621782	0.0349059	99998.8
Uganda	0.057047	0.107988	0.0651437	99999	0.0550681	0.00420234	0.0582744	0.0582248	0.114748	0.0721723	0.0936886	0.0749231	0.0548882	0.0342386	0.0523799	0.0771757	0.111422	0.0683655	0.0266598	0.000116287	99999	0.0440093	0.023486	0.107514	0.0168925	0.0509582	0.0329314	0.124527	0.00906845	0.0181579	0.00802188	0.0653908	0.048674	0.00656324	0.0787329	0.0165767	0.0011463	0.0471504	0.0922432	0.047128	0.0300707	0.0165145	99999	0.0443608	0.0915883	99999	0.0693361	0.0966085	99999
Ukraine	0.0746652	0.0237244	0.0665685	99998.8	0.076644	0.12751	0.0734378	0.0734873	0.0169643	0.0595399	0.0380235	0.0567891	0.076824	0.0974736	0.0793323	0.0545365	0.0202899	0.0633467	0.105052	0.131596	99998.8	0.0877029	0.108226	0.0241982	0.11482	0.080754	0.0987808	0.00718541	0.122644	0.113554	0.12369	0.0663214	0.0830382	0.125149	0.0529793	0.115135	0.130566	0.0845618	0.039469	0.0845842	0.101642	0.115198	99998.8	0.0873514	0.0401239	99998.8	0.0623761	0.0351037	99998.8
United Arab Emirates	0.0137921	0.0647329	0.0218888	99998.9	0.0118132	0.0390526	0.0150195	0.0149699	0.071493	0.0289174	0.0504337	0.0316682	0.0116333	0.00901628	0.00912494	0.0339208	0.0681673	0.0251106	0.0165951	0.0431386	99998.9	0.000754423	0.0197689	0.0642591	0.0263624	0.00770325	0.0103235	0.0812719	0.0341865	0.025097	0.035233	0.0221358	0.00541912	0.0366917	0.035478	0.0266782	0.0421086	0.00389545	0.0489883	0.0038731	0.0131843	0.0267404	99998.9	0.00110586	0.0483334	99998.9	0.0260812	0.0533536	99998.9
United Kingdom	0.0137087	0.0372321	0.00561203	99998.9	0.0156876	0.0665534	0.0124813	0.0125309	0.0439922	0.00141655	0.0229329	0.00416741	0.0158675	0.0365171	0.0183759	0.00641994	0.0406665	0.0023902	0.0440959	0.0706394	99998.9	0.0267464	0.0472697	0.0367583	0.0538632	0.0197976	0.0378244	0.0537711	0.0616873	0.0525978	0.0627338	0.00536496	0.0220817	0.0641925	0.00797721	0.054179	0.0696094	0.0236054	0.0214874	0.0236277	0.0406851	0.0542412	99998.9	0.026395	0.0208326	99998.9	0.00141959	0.0258528	99998.9
United Republic of Tanzania	0.0508512	0.101792	0.058948	99999	0.0488724	0.00199339	0.0520787	0.0520291	0.108552	0.0659765	0.0874929	0.0687274	0.0486925	0.0280429	0.0461841	0.0709799	0.105227	0.0621698	0.0204641	0.00607944	99999	0.0378136	0.0172903	0.101318	0.0106968	0.0447624	0.0267356	0.118331	0.00287272	0.0119622	0.00182615	0.059195	0.0424783	0.000367511	0.0725372	0.010381	0.00504943	0.0409546	0.0860474	0.0409323	0.0238749	0.0103188	99999	0.038165	0.0853926	99999	0.0631404	0.0904128	99999
United States of America	0.0385327	0.0124081	0.030436	99998.9	0.0405115	0.0913773	0.0373053	0.0373548	0.0191682	0.0234074	0.00189104	0.0206566	0.0406915	0.0613411	0.0431998	0.018404	0.0158426	0.0272142	0.0689199	0.0954634	99998.9	0.0515704	0.0720937	0.0119343	0.0786872	0.0446215	0.0626483	0.0289471	0.0865112	0.0774217	0.0875578	0.0301889	0.0469057	0.0890164	0.0168468	0.079003	0.0944334	0.0484293	0.00333652	0.0484517	0.065509	0.0790652	99998.9	0.0512189	0.0039914	99998.9	0.0262436	0.00102881	99998.9
United States Virgin Islands	99998.9	99998.9	99998.9	0	99998.9	99999	99998.9	99998.9	99998.8	99998.9	99998.9	99998.9	99998.9	99998.9	99998.9	99998.9	99998.9	99998.9	99998.9	99999	0	99998.9	99998.9	99998.9	99998.9	99998.9	99998.9	99998.8	99999	99998.9	99999	99998.9	99998.9	99999	99998.9	99998.9	99999	99998.9	99998.9	99998.9	99998.9	99998.9	0	99998.9	99998.9	0	99998.9	99998.9	0
Uruguay	0.00242863	0.0485122	0.00566808	99998.9	0.00440746	0.0552733	0.0012012	0.00125075	0.0552723	0.0126967	0.034213	0.0154475	0.0045874	0.025237	0.00709575	0.0177001	0.0519466	0.00888992	0.0328158	0.0593593	99998.9	0.0154663	0.0359896	0.0480384	0.0425831	0.00851744	0.0265442	0.0650512	0.0504071	0.0413177	0.0514537	0.00591516	0.0108016	0.0529124	0.0192573	0.0428989	0.0583293	0.0123252	0.0327676	0.0123476	0.0294049	0.0429611	99998.9	0.0151148	0.0321127	99998.9	0.00986052	0.0371329	99998.9
Uzbekistan	0.0409527	0.00998816	0.0328559	99998.9	0.0429315	0.0937973	0.0397252	0.0397748	0.0167483	0.0258274	0.00431099	0.0230765	0.0431114	0.063761	0.0456198	0.020824	0.0134226	0.0296341	0.0713398	0.0978833	99998.9	0.0539903	0.0745136	0.00951436	0.0811071	0.0470415	0.0650683	0.0265271	0.0889312	0.0798417	0.0899778	0.0326089	0.0493256	0.0914364	0.0192667	0.0814229	0.0968533	0.0508493	0.00575646	0.0508716	0.067929	0.0814851	99998.9	0.0536389	0.00641135	99998.9	0.0286635	0.00139114	99998.9
Vanuatu	0.011983	0.0389578	0.00388631	99998.9	0.0139619	0.0648277	0.0107556	0.0108052	0.0457179	0.00314227	0.0246586	0.00589313	0.0141418	0.0347914	0.0166501	0.00814566	0.0423922	0.000664478	0.0423702	0.0689137	99998.9	0.0250207	0.045544	0.038484	0.0521375	0.0180718	0.0360986	0.0554968	0.0599615	0.0508721	0.0610081	0.00363924	0.020356	0.0624668	0.00970293	0.0524533	0.0678837	0.0218796	0.0232132	0.021902	0.0389593	0.0525155	99998.9	0.0246692	0.0225583	99998.9	0.000306126	0.0275785	99998.9
Venezuela (Bolivarian Republic of)	99998.9	99998.9	99998.9	0	99998.9	99999	99998.9	99998.9	99998.8	99998.9	99998.9	99998.9	99998.9	99998.9	99998.9	99998.9	99998.9	99998.9	99998.9	99999	0	99998.9	99998.9	99998.9	99998.9	99998.9	99998.9	99998.8	99999	99998.9	99999	99998.9	99998.9	99999	99998.9	99998.9	99999	99998.9	99998.9	99998.9	99998.9	99998.9	0	99998.9	99998.9	0	99998.9	99998.9	0
Viet Nam	0.00978909	0.0411517	0.00169237	99998.9	0.0117679	0.0626337	0.00856166	0.00861121	0.0479118	0.00533621	0.0268526	0.00808707	0.0119479	0.0325974	0.0144562	0.0103396	0.0445862	0.00152946	0.0401763	0.0667198	99998.9	0.0228267	0.04335	0.0406779	0.0499435	0.0158779	0.0339047	0.0576907	0.0577676	0.0486781	0.0588142	0.0014453	0.018162	0.0602728	0.0118969	0.0502593	0.0656898	0.0196857	0.0254071	0.019708	0.0367654	0.0503215	99998.9	0.0224753	0.0247522	99998.9	0.00250007	0.0297724	99998.9
Yemen	99998.9	99998.9	99998.9	0	99998.9	99999	99998.9	99998.9	99998.8	99998.9	99998.9	99998.9	99998.9	99998.9	99998.9	99998.9	99998.9	99998.9	99998.9	99999	0	99998.9	99998.9	99998.9	99998.9	99998.9	99998.9	99998.8	99999	99998.9	99999	99998.9	99998.9	99999	99998.9	99998.9	99999	99998.9	99998.9	99998.9	99998.9	99998.9	0	99998.9	99998.9	0	99998.9	99998.9	0
Zambia	0.0431864	0.0941272	0.0512831	99998.9	0.0412075	0.00965829	0.0444138	0.0443642	0.100887	0.0583116	0.079828	0.0610625	0.0410276	0.020378	0.0385192	0.063315	0.0975616	0.0545049	0.0127992	0.0137443	99998.9	0.0301487	0.00962539	0.0936534	0.00303191	0.0370975	0.0190707	0.110666	0.00479217	0.00429731	0.00583874	0.0515301	0.0348134	0.00729738	0.0648723	0.0027161	0.0127143	0.0332897	0.0783825	0.0332674	0.01621	0.00265389	99998.9	0.0305001	0.0777277	99998.9	0.0554755	0.0827479	99998.9
Zimbabwe	0.0552706	0.106211	0.0633673	99999	0.0532917	0.00242593	0.056498	0.0564484	0.112971	0.0703959	0.0919122	0.0731467	0.0531118	0.0324622	0.0506034	0.0753993	0.109646	0.0665891	0.0248834	0.00166012	99999	0.0422329	0.0217096	0.105738	0.0151161	0.0491818	0.031155	0.12275	0.00729205	0.0163815	0.00624548	0.0636144	0.0468976	0.00478684	0.0769565	0.0148003	0.000630107	0.045374	0.0904668	0.0453516	0.0282942	0.0147381	99999	0.0425844	0.0898119	99999	0.0675597	0.0948321	99999
Distance Matrix of the direct scores of CVD per country and territory
Indirect Score Matrix - CVD	Afghanistan	Albania	Algeria	American Samoa	Andorra	Angola	Antigua and Barbuda	Argentina	Armenia	Australia	Austria	Azerbaijan	Bahamas	Bahrain	Bangladesh	Barbados	Belarus	Belgium	Belize	Benin	Bermuda	Bhutan	Bolivia (Plurinational State of)	Bosnia and Herzegovina	Botswana	Brazil	Brunei Darussalam	Bulgaria	Burkina Faso	Burundi	Côte d'Ivoire	Cabo Verde	Cambodia	Cameroon	Canada	Central African Republic	Chad	Chile	China	Colombia	Comoros	Congo	Cook Islands	Costa Rica	Croatia	Cuba	Cyprus	Czechia	Democratic People's Republic of Korea
Afghanistan	0	0.110893	0.079986	29999.7	29999.7	0.00112564	29999.7	0.0772982	0.113504	0.147098	0.200644	0.0869364	0.0861592	0.10166	0.0490624	0.0762613	0.126043	0.179419	0.0260608	0.00905479	29999.8	0.038785	0.00628316	0.114243	0.029176	0.0466775	0.119734	0.14853	0.0149115	0.0159068	0.00233538	0.0512695	0.0223446	0.00574306	0.148945	0.0167246	0.0194965	0.0687969	0.0985213	0.0422354	0.0129618	0.00796433	29999.8	0.0611211	0.152011	0.0720606	0.103905	0.15462	0.0723504
Albania	0.110893	0	0.0309068	29999.6	29999.6	0.109767	29999.6	0.0335946	0.00261071	0.0362055	0.0897512	0.0239565	0.0247336	0.00923263	0.0618305	0.0346315	0.01515	0.0685265	0.084832	0.119948	29999.6	0.0721078	0.10461	0.00335031	0.0817168	0.0642153	0.00884151	0.0376374	0.125804	0.1268	0.108557	0.0596233	0.0885482	0.116636	0.0380526	0.127617	0.130389	0.042096	0.0123715	0.0686574	0.097931	0.102928	29999.6	0.0497717	0.0411177	0.0388322	0.00698826	0.0437274	0.0385425
Algeria	0.079986	0.0309068	0	29999.7	29999.6	0.0788604	29999.7	0.0026878	0.0335175	0.0671123	0.120658	0.00695037	0.00617319	0.0216742	0.0309237	0.00372471	0.0460568	0.0994333	0.0539252	0.0890408	29999.7	0.041201	0.0737029	0.0342571	0.05081	0.0333085	0.0397483	0.0685443	0.0948975	0.0958928	0.0776506	0.0287165	0.0576414	0.0857291	0.0689594	0.0967106	0.0994825	0.0111891	0.0185353	0.0377506	0.0670242	0.0720217	29999.7	0.0188649	0.0720246	0.00792539	0.0239186	0.0746342	0.00763566
American Samoa	29999.7	29999.6	29999.7	0	0.0279264	29999.7	0.0141593	29999.7	29999.6	29999.6	29999.5	29999.7	29999.7	29999.6	29999.7	29999.7	29999.6	29999.6	29999.7	29999.8	0.0041872	29999.7	29999.7	29999.6	29999.7	29999.7	29999.6	29999.6	29999.8	29999.8	29999.7	29999.7	29999.7	29999.8	29999.6	29999.8	29999.8	29999.7	29999.6	29999.7	29999.7	29999.7	0.00639506	29999.7	29999.6	29999.7	29999.6	29999.6	29999.7
Andorra	29999.7	29999.6	29999.6	0.0279264	0	29999.7	0.0137671	29999.6	29999.6	29999.6	29999.5	29999.6	29999.6	29999.6	29999.7	29999.6	29999.6	29999.5	29999.7	29999.7	0.0321136	29999.7	29999.7	29999.6	29999.7	29999.7	29999.6	29999.6	29999.7	29999.7	29999.7	29999.7	29999.7	29999.7	29999.6	29999.7	29999.7	29999.6	29999.6	29999.7	29999.7	29999.7	0.0343214	29999.7	29999.6	29999.6	29999.6	29999.6	29999.6
Angola	0.00112564	0.109767	0.0788604	29999.7	29999.7	0	29999.7	0.0761726	0.112378	0.145973	0.199518	0.0858107	0.0850336	0.100535	0.0479367	0.0751357	0.124917	0.178294	0.0249352	0.0101804	29999.7	0.0376594	0.00515751	0.113117	0.0280504	0.0455519	0.118609	0.147405	0.0160372	0.0170325	0.00120973	0.0501439	0.021219	0.00686871	0.14782	0.0178503	0.0206222	0.0676712	0.0973957	0.0411098	0.0118361	0.00683869	29999.8	0.0599954	0.150885	0.070935	0.102779	0.153495	0.0712247
Antigua and Barbuda	29999.7	29999.6	29999.7	0.0141593	0.0137671	29999.7	0	29999.7	29999.6	29999.6	29999.5	29999.6	29999.6	29999.6	29999.7	29999.7	29999.6	29999.6	29999.7	29999.7	0.0183465	29999.7	29999.7	29999.6	29999.7	29999.7	29999.6	29999.6	29999.7	29999.7	29999.7	29999.7	29999.7	29999.7	29999.6	29999.7	29999.8	29999.7	29999.6	29999.7	29999.7	29999.7	0.0205543	29999.7	29999.6	29999.7	29999.6	29999.6	29999.7
Argentina	0.0772982	0.0335946	0.0026878	29999.7	29999.6	0.0761726	29999.7	0	0.0362053	0.0698001	0.123346	0.00963816	0.00886099	0.024362	0.0282359	0.00103692	0.0487446	0.102121	0.0512374	0.086353	29999.7	0.0385132	0.0710151	0.0369449	0.0481222	0.0306207	0.0424361	0.0712321	0.0922097	0.0932051	0.0749628	0.0260287	0.0549536	0.0830413	0.0716472	0.0940228	0.0967947	0.00850135	0.0212231	0.0350628	0.0643364	0.0693339	29999.7	0.0161771	0.0747124	0.0052376	0.0266064	0.077322	0.00494786
Armenia	0.113504	0.00261071	0.0335175	29999.6	29999.6	0.112378	29999.6	0.0362053	0	0.0335948	0.0871405	0.0265672	0.0273443	0.0118433	0.0644412	0.0372422	0.0125393	0.0659158	0.0874427	0.122558	29999.6	0.0747185	0.10722	0.000739598	0.0843275	0.066826	0.0062308	0.0350267	0.128415	0.12941	0.111168	0.062234	0.0911589	0.119247	0.0354419	0.130228	0.133	0.0447067	0.0149822	0.0712681	0.100542	0.105539	29999.6	0.0523825	0.038507	0.0414429	0.00959897	0.0411167	0.0411532
Australia	0.147098	0.0362055	0.0671123	29999.6	29999.6	0.145973	29999.6	0.0698001	0.0335948	0	0.0535457	0.060162	0.0609391	0.0454381	0.098036	0.070837	0.0210555	0.032321	0.121038	0.156153	29999.6	0.108313	0.140815	0.0328552	0.117922	0.100421	0.027364	0.00143194	0.16201	0.163005	0.144763	0.0958288	0.124754	0.152841	0.00184709	0.163823	0.166595	0.0783015	0.048577	0.104863	0.134137	0.139134	29999.6	0.0859773	0.00491224	0.0750377	0.0431938	0.00752186	0.074748
Austria	0.200644	0.0897512	0.120658	29999.5	29999.5	0.199518	29999.5	0.123346	0.0871405	0.0535457	0	0.113708	0.114485	0.0989838	0.151582	0.124383	0.0746012	0.0212247	0.174583	0.209699	29999.6	0.161859	0.194361	0.0864009	0.171468	0.153966	0.0809097	0.0521137	0.215556	0.216551	0.198309	0.149374	0.178299	0.206387	0.0516986	0.217369	0.220141	0.131847	0.102123	0.158409	0.187682	0.19268	29999.6	0.139523	0.0486334	0.128583	0.0967394	0.0460238	0.128294
Azerbaijan	0.0869364	0.0239565	0.00695037	29999.7	29999.6	0.0858107	29999.6	0.00963816	0.0265672	0.060162	0.113708	0	0.000777174	0.0147238	0.037874	0.0106751	0.0391064	0.0924829	0.0608756	0.0959912	29999.7	0.0481514	0.0806532	0.0273068	0.0577604	0.0402588	0.032798	0.0615939	0.101848	0.102843	0.084601	0.0356669	0.0645917	0.0926794	0.062009	0.103661	0.106433	0.0181395	0.0115849	0.0447009	0.0739746	0.078972	29999.7	0.0258153	0.0650742	0.0148758	0.0169682	0.0676838	0.014586
Bahamas	0.0861592	0.0247336	0.00617319	29999.7	29999.6	0.0850336	29999.6	0.00886099	0.0273443	0.0609391	0.114485	0.000777174	0	0.015501	0.0370969	0.0098979	0.0398836	0.0932601	0.0600984	0.095214	29999.7	0.0473742	0.079876	0.0280839	0.0569832	0.0394817	0.0335751	0.0623711	0.101071	0.102066	0.0838238	0.0348897	0.0638146	0.0919023	0.0627862	0.102884	0.105656	0.0173623	0.0123621	0.0439238	0.0731974	0.0781949	29999.7	0.0250381	0.0658514	0.0140986	0.0177454	0.068461	0.0138089
Bahrain	0.10166	0.00923263	0.0216742	29999.6	29999.6	0.100535	29999.6	0.024362	0.0118433	0.0454381	0.0989838	0.0147238	0.015501	0	0.0525978	0.0253989	0.0243826	0.0777591	0.0755994	0.110715	29999.6	0.0628752	0.095377	0.0125829	0.0724842	0.0549827	0.0180741	0.0468701	0.116572	0.117567	0.0993248	0.0503907	0.0793155	0.107403	0.0472852	0.118385	0.121157	0.0328633	0.00313889	0.0594248	0.0886984	0.0936959	29999.7	0.0405391	0.0503504	0.0295996	0.00224437	0.05296	0.0293098
Bangladesh	0.0490624	0.0618305	0.0309237	29999.7	29999.7	0.0479367	29999.7	0.0282359	0.0644412	0.098036	0.151582	0.037874	0.0370969	0.0525978	0	0.0271989	0.0769805	0.130357	0.0230015	0.0581171	29999.7	0.0102773	0.0427792	0.0651808	0.0198863	0.00238482	0.070672	0.0994679	0.0639739	0.0649692	0.046727	0.00220715	0.0267177	0.0548054	0.0998831	0.065787	0.0685589	0.0197345	0.049459	0.0068269	0.0361006	0.041098	29999.7	0.0120587	0.102948	0.0229983	0.0548422	0.105558	0.023288
Barbados	0.0762613	0.0346315	0.00372471	29999.7	29999.6	0.0751357	29999.7	0.00103692	0.0372422	0.070837	0.124383	0.0106751	0.0098979	0.0253989	0.0271989	0	0.0497815	0.103158	0.0502005	0.0853161	29999.7	0.0374763	0.0699781	0.0379818	0.0470853	0.0295838	0.043473	0.072269	0.0911728	0.0921681	0.0739259	0.0249918	0.0539166	0.0820044	0.0726841	0.0929859	0.0957578	0.00746443	0.02226	0.0340258	0.0632995	0.068297	29999.7	0.0151402	0.0757493	0.00420068	0.0276433	0.0783589	0.00391095
Belarus	0.126043	0.01515	0.0460568	29999.6	29999.6	0.124917	29999.6	0.0487446	0.0125393	0.0210555	0.0746012	0.0391064	0.0398836	0.0243826	0.0769805	0.0497815	0	0.0533765	0.099982	0.135098	29999.6	0.0872578	0.11976	0.0117997	0.0968668	0.0793653	0.00630848	0.0224875	0.140954	0.14195	0.123707	0.0747733	0.103698	0.131786	0.0229026	0.142767	0.145539	0.0572459	0.0275215	0.0838074	0.113081	0.118078	29999.6	0.0649217	0.0259678	0.0539822	0.0221382	0.0285774	0.0536925
Belgium	0.179419	0.0685265	0.0994333	29999.6	29999.5	0.178294	29999.6	0.102121	0.0659158	0.032321	0.0212247	0.0924829	0.0932601	0.0777591	0.130357	0.103158	0.0533765	0	0.153359	0.188474	29999.6	0.140634	0.173136	0.0651762	0.150243	0.132742	0.059685	0.030889	0.194331	0.195326	0.177084	0.12815	0.157075	0.185162	0.0304739	0.196144	0.198916	0.110622	0.080898	0.137184	0.166458	0.171455	29999.6	0.118298	0.0274087	0.107359	0.0755147	0.0247991	0.107069
Belize	0.0260608	0.084832	0.0539252	29999.7	29999.7	0.0249352	29999.7	0.0512374	0.0874427	0.121038	0.174583	0.0608756	0.0600984	0.0755994	0.0230015	0.0502005	0.099982	0.153359	0	0.0351156	29999.7	0.0127242	0.0197776	0.0881823	0.00311522	0.0206167	0.0936735	0.122469	0.0409723	0.0419676	0.0237254	0.0252087	0.00371615	0.0318039	0.122885	0.0427854	0.0455573	0.0427361	0.0724605	0.0161746	0.013099	0.0180965	29999.7	0.0350603	0.12595	0.0459998	0.0778438	0.128559	0.0462896
Benin	0.00905479	0.119948	0.0890408	29999.8	29999.7	0.0101804	29999.7	0.086353	0.122558	0.156153	0.209699	0.0959912	0.095214	0.110715	0.0581171	0.0853161	0.135098	0.188474	0.0351156	0	29999.8	0.0478398	0.015338	0.123298	0.0382308	0.0557323	0.128789	0.157585	0.00585672	0.00685205	0.0113902	0.0603243	0.0313994	0.00331173	0.158	0.00766984	0.0104417	0.0778517	0.107576	0.0512902	0.0220166	0.0170191	29999.8	0.0701759	0.161065	0.0811154	0.112959	0.163675	0.0814051
Bermuda	29999.8	29999.6	29999.7	0.0041872	0.0321136	29999.7	0.0183465	29999.7	29999.6	29999.6	29999.6	29999.7	29999.7	29999.6	29999.7	29999.7	29999.6	29999.6	29999.7	29999.8	0	29999.7	29999.7	29999.6	29999.7	29999.7	29999.6	29999.6	29999.8	29999.8	29999.7	29999.7	29999.7	29999.8	29999.6	29999.8	29999.8	29999.7	29999.7	29999.7	29999.7	29999.7	0.00220786	29999.7	29999.6	29999.7	29999.6	29999.6	29999.7
Bhutan	0.038785	0.0721078	0.041201	29999.7	29999.7	0.0376594	29999.7	0.0385132	0.0747185	0.108313	0.161859	0.0481514	0.0473742	0.0628752	0.0102773	0.0374763	0.0872578	0.140634	0.0127242	0.0478398	29999.7	0	0.0325019	0.0754581	0.00960899	0.00789252	0.0809493	0.109745	0.0536965	0.0546919	0.0364496	0.0124845	0.0164404	0.0445281	0.11016	0.0555096	0.0582815	0.0300119	0.0597363	0.00345044	0.0258232	0.0308207	29999.7	0.0223361	0.113226	0.0332756	0.0651196	0.115835	0.0335653
Bolivia (Plurinational State of)	0.00628316	0.10461	0.0737029	29999.7	29999.7	0.00515751	29999.7	0.0710151	0.10722	0.140815	0.194361	0.0806532	0.079876	0.095377	0.0427792	0.0699781	0.11976	0.173136	0.0197776	0.015338	29999.7	0.0325019	0	0.10796	0.0228929	0.0403944	0.113451	0.142247	0.0211947	0.02219	0.00394778	0.0449863	0.0160615	0.0120262	0.142662	0.0230078	0.0257797	0.0625137	0.0922381	0.0359523	0.00667862	0.00168118	29999.7	0.0548379	0.145727	0.0657775	0.0976214	0.148337	0.0660672
Bosnia and Herzegovina	0.114243	0.00335031	0.0342571	29999.6	29999.6	0.113117	29999.6	0.0369449	0.000739598	0.0328552	0.0864009	0.0273068	0.0280839	0.0125829	0.0651808	0.0379818	0.0117997	0.0651762	0.0881823	0.123298	29999.6	0.0754581	0.10796	0	0.0850671	0.0675656	0.0054912	0.0342871	0.129155	0.13015	0.111908	0.0629736	0.0918985	0.119986	0.0347023	0.130968	0.13374	0.0454463	0.0157218	0.0720077	0.101281	0.106279	29999.6	0.0531221	0.0377674	0.0421825	0.0103386	0.0403771	0.0418928
Botswana	0.029176	0.0817168	0.05081	29999.7	29999.7	0.0280504	29999.7	0.0481222	0.0843275	0.117922	0.171468	0.0577604	0.0569832	0.0724842	0.0198863	0.0470853	0.0968668	0.150243	0.00311522	0.0382308	29999.7	0.00960899	0.0228929	0.0850671	0	0.0175015	0.0905583	0.119354	0.0440875	0.0450829	0.0268406	0.0220935	0.00683137	0.0349191	0.119769	0.0459007	0.0486725	0.0396208	0.0693453	0.0130594	0.0162142	0.0212117	29999.7	0.0319451	0.122835	0.0428846	0.0747285	0.125444	0.0431743
Brazil	0.0466775	0.0642153	0.0333085	29999.7	29999.7	0.0455519	29999.7	0.0306207	0.066826	0.100421	0.153966	0.0402588	0.0394817	0.0549827	0.00238482	0.0295838	0.0793653	0.132742	0.0206167	0.0557323	29999.7	0.00789252	0.0403944	0.0675656	0.0175015	0	0.0730568	0.101853	0.061589	0.0625844	0.0443422	0.00459197	0.0243329	0.0524206	0.102268	0.0634022	0.066174	0.0221193	0.0518438	0.00444208	0.0337157	0.0387132	29999.7	0.0144435	0.105333	0.0253831	0.057227	0.107943	0.0256728
Brunei Darussalam	0.119734	0.00884151	0.0397483	29999.6	29999.6	0.118609	29999.6	0.0424361	0.0062308	0.027364	0.0809097	0.032798	0.0335751	0.0180741	0.070672	0.043473	0.00630848	0.059685	0.0936735	0.128789	29999.6	0.0809493	0.113451	0.0054912	0.0905583	0.0730568	0	0.0287959	0.134646	0.135641	0.117399	0.0684648	0.0973897	0.125477	0.0292111	0.136459	0.139231	0.0509375	0.021213	0.0774989	0.106773	0.11177	29999.6	0.0586133	0.0322762	0.0476737	0.0158298	0.0348859	0.047384
Bulgaria	0.14853	0.0376374	0.0685443	29999.6	29999.6	0.147405	29999.6	0.0712321	0.0350267	0.00143194	0.0521137	0.0615939	0.0623711	0.0468701	0.0994679	0.072269	0.0224875	0.030889	0.122469	0.157585	29999.6	0.109745	0.142247	0.0342871	0.119354	0.101853	0.0287959	0	0.163442	0.164437	0.146195	0.0972608	0.126186	0.154273	0.000415148	0.165255	0.168027	0.0797334	0.050009	0.106295	0.135568	0.140566	29999.6	0.0874092	0.0034803	0.0764697	0.0446257	0.00608992	0.0761799
Burkina Faso	0.0149115	0.125804	0.0948975	29999.8	29999.7	0.0160372	29999.7	0.0922097	0.128415	0.16201	0.215556	0.101848	0.101071	0.116572	0.0639739	0.0911728	0.140954	0.194331	0.0409723	0.00585672	29999.8	0.0536965	0.0211947	0.129155	0.0440875	0.061589	0.134646	0.163442	0	0.00099533	0.0172469	0.066181	0.0372562	0.00916845	0.163857	0.00181312	0.00458501	0.0837084	0.113433	0.057147	0.0278733	0.0228758	29999.8	0.0760326	0.166922	0.0869721	0.118816	0.169532	0.0872619
Burundi	0.0159068	0.1268	0.0958928	29999.8	29999.7	0.0170325	29999.7	0.0932051	0.12941	0.163005	0.216551	0.102843	0.102066	0.117567	0.0649692	0.0921681	0.14195	0.195326	0.0419676	0.00685205	29999.8	0.0546919	0.02219	0.13015	0.0450829	0.0625844	0.135641	0.164437	0.00099533	0	0.0182422	0.0671763	0.0382515	0.0101638	0.164852	0.000817789	0.00358968	0.0847037	0.114428	0.0581423	0.0288686	0.0238712	29999.8	0.0770279	0.167917	0.0879675	0.119811	0.170527	0.0882572
Côte d'Ivoire	0.00233538	0.108557	0.0776506	29999.7	29999.7	0.00120973	29999.7	0.0749628	0.111168	0.144763	0.198309	0.084601	0.0838238	0.0993248	0.046727	0.0739259	0.123707	0.177084	0.0237254	0.0113902	29999.7	0.0364496	0.00394778	0.111908	0.0268406	0.0443422	0.117399	0.146195	0.0172469	0.0182422	0	0.0489341	0.0200093	0.00807844	0.14661	0.01906	0.0218319	0.0664615	0.0961859	0.0399001	0.0106264	0.00562896	29999.8	0.0587857	0.149675	0.0697252	0.101569	0.152285	0.070015
Cabo Verde	0.0512695	0.0596233	0.0287165	29999.7	29999.7	0.0501439	29999.7	0.0260287	0.062234	0.0958288	0.149374	0.0356669	0.0348897	0.0503907	0.00220715	0.0249918	0.0747733	0.12815	0.0252087	0.0603243	29999.7	0.0124845	0.0449863	0.0629736	0.0220935	0.00459197	0.0684648	0.0972608	0.066181	0.0671763	0.0489341	0	0.0289248	0.0570126	0.0976759	0.0679941	0.070766	0.0175274	0.0472518	0.00903405	0.0383077	0.0433052	29999.7	0.00985158	0.100741	0.0207911	0.0526351	0.103351	0.0210809
Cambodia	0.0223446	0.0885482	0.0576414	29999.7	29999.7	0.021219	29999.7	0.0549536	0.0911589	0.124754	0.178299	0.0645917	0.0638146	0.0793155	0.0267177	0.0539166	0.103698	0.157075	0.00371615	0.0313994	29999.7	0.0164404	0.0160615	0.0918985	0.00683137	0.0243329	0.0973897	0.126186	0.0372562	0.0382515	0.0200093	0.0289248	0	0.0280877	0.126601	0.0390693	0.0418412	0.0464522	0.0761767	0.0198908	0.00938287	0.0143803	29999.7	0.0387764	0.129666	0.049716	0.0815599	0.132276	0.0500057
Cameroon	0.00574306	0.116636	0.0857291	29999.8	29999.7	0.00686871	29999.7	0.0830413	0.119247	0.152841	0.206387	0.0926794	0.0919023	0.107403	0.0548054	0.0820044	0.131786	0.185162	0.0318039	0.00331173	29999.8	0.0445281	0.0120262	0.119986	0.0349191	0.0524206	0.125477	0.154273	0.00916845	0.0101638	0.00807844	0.0570126	0.0280877	0	0.154688	0.0109816	0.0137535	0.0745399	0.104264	0.0479785	0.0187048	0.0137074	29999.8	0.0668641	0.157754	0.0778037	0.109648	0.160363	0.0780934
Canada	0.148945	0.0380526	0.0689594	29999.6	29999.6	0.14782	29999.6	0.0716472	0.0354419	0.00184709	0.0516986	0.062009	0.0627862	0.0472852	0.0998831	0.0726841	0.0229026	0.0304739	0.122885	0.158	29999.6	0.11016	0.142662	0.0347023	0.119769	0.102268	0.0292111	0.000415148	0.163857	0.164852	0.14661	0.0976759	0.126601	0.154688	0	0.16567	0.168442	0.0801486	0.0504241	0.10671	0.135984	0.140981	29999.6	0.0878243	0.00306515	0.0768848	0.0450409	0.00567477	0.0765951
Central African Republic	0.0167246	0.127617	0.0967106	29999.8	29999.7	0.0178503	29999.7	0.0940228	0.130228	0.163823	0.217369	0.103661	0.102884	0.118385	0.065787	0.0929859	0.142767	0.196144	0.0427854	0.00766984	29999.8	0.0555096	0.0230078	0.130968	0.0459007	0.0634022	0.136459	0.165255	0.00181312	0.000817789	0.01906	0.0679941	0.0390693	0.0109816	0.16567	0	0.00277189	0.0855215	0.115246	0.0589601	0.0296864	0.024689	29999.8	0.0778457	0.168735	0.0887852	0.120629	0.171345	0.089075
Chad	0.0194965	0.130389	0.0994825	29999.8	29999.7	0.0206222	29999.8	0.0967947	0.133	0.166595	0.220141	0.106433	0.105656	0.121157	0.0685589	0.0957578	0.145539	0.198916	0.0455573	0.0104417	29999.8	0.0582815	0.0257797	0.13374	0.0486725	0.066174	0.139231	0.168027	0.00458501	0.00358968	0.0218319	0.070766	0.0418412	0.0137535	0.168442	0.00277189	0	0.0882934	0.118018	0.061732	0.0324583	0.0274609	29999.8	0.0806176	0.171507	0.0915571	0.123401	0.174117	0.0918469
Chile	0.0687969	0.042096	0.0111891	29999.7	29999.6	0.0676712	29999.7	0.00850135	0.0447067	0.0783015	0.131847	0.0181395	0.0173623	0.0328633	0.0197345	0.00746443	0.0572459	0.110622	0.0427361	0.0778517	29999.7	0.0300119	0.0625137	0.0454463	0.0396208	0.0221193	0.0509375	0.0797334	0.0837084	0.0847037	0.0664615	0.0175274	0.0464522	0.0745399	0.0801486	0.0855215	0.0882934	0	0.0297244	0.0265614	0.0558351	0.0608325	29999.7	0.00767579	0.0832137	0.00326375	0.0351077	0.0858233	0.00355349
China	0.0985213	0.0123715	0.0185353	29999.6	29999.6	0.0973957	29999.6	0.0212231	0.0149822	0.048577	0.102123	0.0115849	0.0123621	0.00313889	0.049459	0.02226	0.0275215	0.080898	0.0724605	0.107576	29999.7	0.0597363	0.0922381	0.0157218	0.0693453	0.0518438	0.021213	0.050009	0.113433	0.114428	0.0961859	0.0472518	0.0761767	0.104264	0.0504241	0.115246	0.118018	0.0297244	0	0.0562859	0.0855595	0.090557	29999.7	0.0374002	0.0534893	0.0264607	0.00538326	0.0560989	0.026171
Colombia	0.0422354	0.0686574	0.0377506	29999.7	29999.7	0.0411098	29999.7	0.0350628	0.0712681	0.104863	0.158409	0.0447009	0.0439238	0.0594248	0.0068269	0.0340258	0.0838074	0.137184	0.0161746	0.0512902	29999.7	0.00345044	0.0359523	0.0720077	0.0130594	0.00444208	0.0774989	0.106295	0.057147	0.0581423	0.0399001	0.00903405	0.0198908	0.0479785	0.10671	0.0589601	0.061732	0.0265614	0.0562859	0	0.0292737	0.0342711	29999.7	0.0188856	0.109775	0.0298252	0.0616691	0.112385	0.0301149
Comoros	0.0129618	0.097931	0.0670242	29999.7	29999.7	0.0118361	29999.7	0.0643364	0.100542	0.134137	0.187682	0.0739746	0.0731974	0.0886984	0.0361006	0.0632995	0.113081	0.166458	0.013099	0.0220166	29999.7	0.0258232	0.00667862	0.101281	0.0162142	0.0337157	0.106773	0.135568	0.0278733	0.0288686	0.0106264	0.0383077	0.00938287	0.0187048	0.135984	0.0296864	0.0324583	0.0558351	0.0855595	0.0292737	0	0.00499745	29999.7	0.0481593	0.139049	0.0590988	0.0909428	0.141658	0.0593886
Congo	0.00796433	0.102928	0.0720217	29999.7	29999.7	0.00683869	29999.7	0.0693339	0.105539	0.139134	0.19268	0.078972	0.0781949	0.0936959	0.041098	0.068297	0.118078	0.171455	0.0180965	0.0170191	29999.7	0.0308207	0.00168118	0.106279	0.0212117	0.0387132	0.11177	0.140566	0.0228758	0.0238712	0.00562896	0.0433052	0.0143803	0.0137074	0.140981	0.024689	0.0274609	0.0608325	0.090557	0.0342711	0.00499745	0	29999.7	0.0531567	0.144046	0.0640963	0.0959402	0.146656	0.064386
Cook Islands	29999.8	29999.6	29999.7	0.00639506	0.0343214	29999.8	0.0205543	29999.7	29999.6	29999.6	29999.6	29999.7	29999.7	29999.7	29999.7	29999.7	29999.6	29999.6	29999.7	29999.8	0.00220786	29999.7	29999.7	29999.6	29999.7	29999.7	29999.6	29999.6	29999.8	29999.8	29999.8	29999.7	29999.7	29999.8	29999.6	29999.8	29999.8	29999.7	29999.7	29999.7	29999.7	29999.7	0	29999.7	29999.6	29999.7	29999.6	29999.6	29999.7
Costa Rica	0.0611211	0.0497717	0.0188649	29999.7	29999.7	0.0599954	29999.7	0.0161771	0.0523825	0.0859773	0.139523	0.0258153	0.0250381	0.0405391	0.0120587	0.0151402	0.0649217	0.118298	0.0350603	0.0701759	29999.7	0.0223361	0.0548379	0.0531221	0.0319451	0.0144435	0.0586133	0.0874092	0.0760326	0.0770279	0.0587857	0.00985158	0.0387764	0.0668641	0.0878243	0.0778457	0.0806176	0.00767579	0.0374002	0.0188856	0.0481593	0.0531567	29999.7	0	0.0908895	0.0109395	0.0427835	0.0934991	0.0112293
Croatia	0.152011	0.0411177	0.0720246	29999.6	29999.6	0.150885	29999.6	0.0747124	0.038507	0.00491224	0.0486334	0.0650742	0.0658514	0.0503504	0.102948	0.0757493	0.0259678	0.0274087	0.12595	0.161065	29999.6	0.113226	0.145727	0.0377674	0.122835	0.105333	0.0322762	0.0034803	0.166922	0.167917	0.149675	0.100741	0.129666	0.157754	0.00306515	0.168735	0.171507	0.0832137	0.0534893	0.109775	0.139049	0.144046	29999.6	0.0908895	0	0.07995	0.048106	0.00260962	0.0796602
Cuba	0.0720606	0.0388322	0.00792539	29999.7	29999.6	0.070935	29999.7	0.0052376	0.0414429	0.0750377	0.128583	0.0148758	0.0140986	0.0295996	0.0229983	0.00420068	0.0539822	0.107359	0.0459998	0.0811154	29999.7	0.0332756	0.0657775	0.0421825	0.0428846	0.0253831	0.0476737	0.0764697	0.0869721	0.0879675	0.0697252	0.0207911	0.049716	0.0778037	0.0768848	0.0887852	0.0915571	0.00326375	0.0264607	0.0298252	0.0590988	0.0640963	29999.7	0.0109395	0.07995	0	0.0318439	0.0825596	0.000289736
Cyprus	0.103905	0.00698826	0.0239186	29999.6	29999.6	0.102779	29999.6	0.0266064	0.00959897	0.0431938	0.0967394	0.0169682	0.0177454	0.00224437	0.0548422	0.0276433	0.0221382	0.0755147	0.0778438	0.112959	29999.6	0.0651196	0.0976214	0.0103386	0.0747285	0.057227	0.0158298	0.0446257	0.118816	0.119811	0.101569	0.0526351	0.0815599	0.109648	0.0450409	0.120629	0.123401	0.0351077	0.00538326	0.0616691	0.0909428	0.0959402	29999.6	0.0427835	0.048106	0.0318439	0	0.0507156	0.0315542
Czechia	0.15462	0.0437274	0.0746342	29999.6	29999.6	0.153495	29999.6	0.077322	0.0411167	0.00752186	0.0460238	0.0676838	0.068461	0.05296	0.105558	0.0783589	0.0285774	0.0247991	0.128559	0.163675	29999.6	0.115835	0.148337	0.0403771	0.125444	0.107943	0.0348859	0.00608992	0.169532	0.170527	0.152285	0.103351	0.132276	0.160363	0.00567477	0.171345	0.174117	0.0858233	0.0560989	0.112385	0.141658	0.146656	29999.6	0.0934991	0.00260962	0.0825596	0.0507156	0	0.0822698
Democratic People's Republic of Korea	0.0723504	0.0385425	0.00763566	29999.7	29999.6	0.0712247	29999.7	0.00494786	0.0411532	0.074748	0.128294	0.014586	0.0138089	0.0293098	0.023288	0.00391095	0.0536925	0.107069	0.0462896	0.0814051	29999.7	0.0335653	0.0660672	0.0418928	0.0431743	0.0256728	0.047384	0.0761799	0.0872619	0.0882572	0.070015	0.0210809	0.0500057	0.0780934	0.0765951	0.089075	0.0918469	0.00355349	0.026171	0.0301149	0.0593886	0.064386	29999.7	0.0112293	0.0796602	0.000289736	0.0315542	0.0822698	0
Democratic Republic of the Congo	0.00890365	0.119796	0.0888897	29999.8	29999.7	0.0100293	29999.7	0.0862019	0.122407	0.156002	0.209548	0.09584	0.0950628	0.110564	0.057966	0.0851649	0.134946	0.188323	0.0349644	0.000151148	29999.8	0.0476887	0.0151868	0.123147	0.0380797	0.0555812	0.128638	0.157434	0.00600786	0.00700319	0.011239	0.0601731	0.0312483	0.00316058	0.157849	0.00782098	0.0105929	0.0777005	0.107425	0.0511391	0.0218654	0.016868	29999.8	0.0700247	0.160914	0.0809643	0.112808	0.163524	0.081254
Denmark	0.184119	0.0732262	0.104133	29999.6	29999.5	0.182993	29999.5	0.106821	0.0706155	0.0370207	0.0165249	0.0971827	0.0979598	0.0824589	0.135057	0.107858	0.0580762	0.00469975	0.158058	0.193174	29999.6	0.145334	0.177836	0.0698759	0.154943	0.137442	0.0643847	0.0355888	0.199031	0.200026	0.181784	0.13285	0.161774	0.189862	0.0351736	0.200844	0.203616	0.115322	0.0855977	0.141884	0.171157	0.176155	29999.6	0.122998	0.0321085	0.112058	0.0802145	0.0294989	0.111769
Djibouti	0.0337295	0.0771633	0.0462565	29999.7	29999.7	0.0326039	29999.7	0.0435687	0.079774	0.113369	0.166914	0.0532068	0.0524297	0.0679307	0.0153328	0.0425318	0.0923133	0.14569	0.00766874	0.0427843	29999.7	0.00505547	0.0274464	0.0805136	0.00455352	0.012948	0.0860048	0.114801	0.0486411	0.0496364	0.0313942	0.01754	0.0113849	0.0394726	0.115216	0.0504542	0.0532261	0.0350673	0.0647918	0.00850591	0.0207678	0.0257652	29999.7	0.0273915	0.118281	0.0383311	0.070175	0.120891	0.0386208
Dominica	29999.7	29999.6	29999.7	0.0156984	0.0122279	29999.7	0.00153916	29999.7	29999.6	29999.6	29999.5	29999.6	29999.6	29999.6	29999.7	29999.7	29999.6	29999.6	29999.7	29999.7	0.0198856	29999.7	29999.7	29999.6	29999.7	29999.7	29999.6	29999.6	29999.7	29999.7	29999.7	29999.7	29999.7	29999.7	29999.6	29999.7	29999.8	29999.7	29999.6	29999.7	29999.7	29999.7	0.0220935	29999.7	29999.6	29999.7	29999.6	29999.6	29999.7
Dominican Republic	0.0806228	0.03027	0.000636831	29999.7	29999.6	0.0794972	29999.7	0.00332463	0.0328807	0.0664755	0.120021	0.00631354	0.00553636	0.0210374	0.0315605	0.00436154	0.04542	0.0987965	0.054562	0.0896776	29999.7	0.0418378	0.0743397	0.0336203	0.0514468	0.0339453	0.0391115	0.0679074	0.0955344	0.0965297	0.0782875	0.0293533	0.0582782	0.0863659	0.0683226	0.0973475	0.100119	0.011826	0.0178985	0.0383874	0.0676611	0.0726585	29999.7	0.0195018	0.0713877	0.00856222	0.0232817	0.0739974	0.00827249
Ecuador	0.0236269	0.0872659	0.0563591	29999.7	29999.7	0.0225013	29999.7	0.0536713	0.0898766	0.123471	0.177017	0.0633094	0.0625323	0.0780333	0.0254354	0.0526343	0.102416	0.155792	0.00243385	0.0326817	29999.7	0.0151581	0.0173438	0.0906162	0.00554907	0.0230506	0.0961074	0.124903	0.0385385	0.0395338	0.0212916	0.0276425	0.0012823	0.02937	0.125318	0.0403516	0.0431235	0.0451699	0.0748944	0.0186085	0.0106652	0.0156626	29999.7	0.0374941	0.128384	0.0484337	0.0802776	0.130993	0.0487234
Egypt	0.0934226	0.0174702	0.0134366	29999.7	29999.6	0.092297	29999.6	0.0161244	0.0200809	0.0536757	0.107221	0.00648627	0.00726344	0.00823755	0.0443603	0.0171613	0.0326202	0.0859967	0.0673618	0.102477	29999.7	0.0546376	0.0871395	0.0208205	0.0642466	0.0467451	0.0263117	0.0551076	0.108334	0.109329	0.0910873	0.0421532	0.071078	0.0991657	0.0555228	0.110147	0.112919	0.0246258	0.00509866	0.0511872	0.0804609	0.0854583	29999.7	0.0323016	0.0585879	0.021362	0.0104819	0.0611975	0.0210723
El Salvador	0.0226573	0.0882355	0.0573287	29999.7	29999.7	0.0215316	29999.7	0.0546409	0.0908463	0.124441	0.177987	0.0642791	0.0635019	0.0790029	0.0264051	0.053604	0.103386	0.156762	0.00340352	0.0317121	29999.7	0.0161277	0.0163741	0.0915859	0.00651874	0.0240202	0.0970771	0.125873	0.0375688	0.0385641	0.0203219	0.0286122	0.000312632	0.0284003	0.126288	0.0393819	0.0421538	0.0461396	0.075864	0.0195782	0.0096955	0.0146929	29999.7	0.0384638	0.129353	0.0494033	0.0812473	0.131963	0.0496931
Equatorial Guinea	0.0211011	0.0897917	0.0588849	29999.7	29999.7	0.0199755	29999.7	0.0561971	0.0924024	0.125997	0.179543	0.0658353	0.0650581	0.0805591	0.0279613	0.0551602	0.104942	0.158318	0.0049597	0.0301559	29999.7	0.0176839	0.0148179	0.093142	0.00807492	0.0255764	0.0986332	0.127429	0.0360126	0.0370079	0.0187657	0.0301684	0.00124355	0.0268442	0.127844	0.0378257	0.0405976	0.0476958	0.0774202	0.0211343	0.00813932	0.0131368	29999.7	0.04002	0.130909	0.0509595	0.0828035	0.133519	0.0512493
Eritrea	0.0058589	0.116752	0.0858449	29999.8	29999.7	0.00698454	29999.7	0.0831571	0.119362	0.152957	0.206503	0.0927953	0.0920181	0.107519	0.0549213	0.0821202	0.131902	0.185278	0.0319197	0.00319589	29999.8	0.0446439	0.0121421	0.120102	0.0350349	0.0525364	0.125593	0.154389	0.00905261	0.0100479	0.00819428	0.0571284	0.0282036	0.000115837	0.154804	0.0108657	0.0136376	0.0746558	0.10438	0.0480943	0.0188207	0.0138232	29999.8	0.06698	0.157869	0.0779195	0.109763	0.160479	0.0782093
Estonia	0.158094	0.0472014	0.0781083	29999.6	29999.6	0.156969	29999.6	0.0807961	0.0445907	0.0109959	0.0425497	0.0711579	0.0719351	0.0564341	0.109032	0.081833	0.0320515	0.021325	0.132033	0.167149	29999.6	0.119309	0.151811	0.0438511	0.128918	0.111417	0.0383599	0.00956399	0.173006	0.174001	0.155759	0.106825	0.13575	0.163837	0.00914884	0.174819	0.177591	0.0892974	0.059573	0.115859	0.145132	0.15013	29999.6	0.0969732	0.00608369	0.0860336	0.0541897	0.00347407	0.0857439
Eswatini	0.013893	0.0969999	0.0660931	29999.7	29999.7	0.0127673	29999.7	0.0634053	0.0996106	0.133205	0.186751	0.0730434	0.0722663	0.0877672	0.0351694	0.0623683	0.11215	0.165526	0.0121678	0.0229477	29999.7	0.0248921	0.00760979	0.10035	0.0152831	0.0327846	0.105841	0.134637	0.0288045	0.0297998	0.0115576	0.0373765	0.0084517	0.019636	0.135052	0.0306176	0.0333895	0.0549039	0.0846284	0.0283425	0.000931169	0.00592862	29999.7	0.0472281	0.138118	0.0581677	0.0900116	0.140727	0.0584574
Ethiopia	0.0145808	0.125474	0.0945668	29999.8	29999.7	0.0157064	29999.7	0.091879	0.128084	0.161679	0.215225	0.101517	0.10074	0.116241	0.0636432	0.0908421	0.140624	0.194	0.0406416	0.00552601	29999.8	0.0533658	0.020864	0.128824	0.0437568	0.0612583	0.134315	0.163111	0.000330705	0.00132603	0.0169162	0.0658503	0.0369255	0.00883774	0.163526	0.00214382	0.00491572	0.0833777	0.113102	0.0568163	0.0275426	0.0225451	29999.8	0.0757019	0.166591	0.0866414	0.118485	0.169201	0.0869312
Fiji	0.0752805	0.0356124	0.00470556	29999.7	29999.6	0.0741548	29999.7	0.00201776	0.0382231	0.0718179	0.125364	0.0116559	0.0108788	0.0263797	0.0262181	0.000980845	0.0507624	0.104139	0.0492197	0.0843352	29999.7	0.0364954	0.0689973	0.0389627	0.0461044	0.0286029	0.0444539	0.0732498	0.090192	0.0911873	0.0729451	0.024011	0.0529358	0.0810235	0.073665	0.0920051	0.094777	0.00648359	0.0232409	0.033045	0.0623187	0.0673161	29999.7	0.0141594	0.0767301	0.00321984	0.0286241	0.0793397	0.0029301
Finland	0.202186	0.0912934	0.1222	29999.5	29999.5	0.201061	29999.5	0.124888	0.0886827	0.0550879	0.00154225	0.11525	0.116027	0.100526	0.153124	0.125925	0.0761434	0.0227669	0.176125	0.211241	29999.5	0.163401	0.195903	0.0879431	0.17301	0.155509	0.0824519	0.053656	0.217098	0.218093	0.199851	0.150917	0.179842	0.207929	0.0532408	0.218911	0.221683	0.133389	0.103665	0.159951	0.189224	0.194222	29999.6	0.141065	0.0501757	0.130126	0.0982817	0.047566	0.129836
France	0.179635	0.0687425	0.0996493	29999.6	29999.5	0.17851	29999.6	0.102337	0.0661318	0.032537	0.0210087	0.0926989	0.0934761	0.0779751	0.130573	0.103374	0.0535925	0.000216001	0.153575	0.18869	29999.6	0.14085	0.173352	0.0653922	0.150459	0.132958	0.059901	0.031105	0.194547	0.195542	0.1773	0.128366	0.157291	0.185378	0.0306899	0.19636	0.199132	0.110838	0.081114	0.1374	0.166674	0.171671	29999.6	0.118514	0.0276247	0.107575	0.0757307	0.0250151	0.107285
Gabon	0.0515525	0.0593404	0.0284335	29999.7	29999.7	0.0504268	29999.7	0.0257457	0.0619511	0.0955459	0.149092	0.0353839	0.0346067	0.0501077	0.00249012	0.0247088	0.0744903	0.127867	0.0254917	0.0606073	29999.7	0.0127675	0.0452693	0.0626907	0.0223764	0.00487494	0.0681819	0.0969778	0.066464	0.0674593	0.0492171	0.000282975	0.0292078	0.0572955	0.097393	0.0682771	0.071049	0.0172444	0.0469688	0.00931702	0.0385907	0.0435881	29999.7	0.00956861	0.100458	0.0205081	0.0523521	0.103068	0.0207979
Gambia	0.00391729	0.106976	0.0760687	29999.7	29999.7	0.00279165	29999.7	0.0733809	0.109586	0.143181	0.196727	0.0830191	0.0822419	0.0977429	0.0451451	0.072344	0.122126	0.175502	0.0221435	0.0129721	29999.7	0.0348677	0.00236587	0.110326	0.0252587	0.0427602	0.115817	0.144613	0.0188288	0.0198241	0.00158191	0.0473522	0.0184274	0.00966035	0.145028	0.0206419	0.0234138	0.0648796	0.094604	0.0383182	0.00904449	0.00404704	29999.7	0.0572038	0.148093	0.0681433	0.0999873	0.150703	0.0684331
Georgia	0.115757	0.0048641	0.0357709	29999.6	29999.6	0.114631	29999.6	0.0384587	0.0022534	0.0313414	0.0848871	0.0288206	0.0295977	0.0140967	0.0666946	0.0394956	0.0102859	0.0636624	0.0896961	0.124812	29999.6	0.0769719	0.109474	0.0015138	0.0865809	0.0690794	0.0039774	0.0327733	0.130668	0.131664	0.113422	0.0644874	0.0934123	0.1215	0.0331885	0.132482	0.135253	0.0469601	0.0172356	0.0735215	0.102795	0.107793	29999.6	0.0546359	0.0362536	0.0436963	0.0118524	0.0388633	0.0434066
Germany	0.192046	0.0811528	0.11206	29999.6	29999.5	0.19092	29999.5	0.114747	0.0785421	0.0449473	0.00859834	0.105109	0.105886	0.0903854	0.142983	0.115784	0.0660028	0.0126263	0.165985	0.2011	29999.6	0.153261	0.185762	0.0778025	0.16287	0.145368	0.0723113	0.0435154	0.206957	0.207952	0.18971	0.140776	0.169701	0.197789	0.0431002	0.20877	0.211542	0.123249	0.0935243	0.14981	0.179084	0.184081	29999.6	0.130925	0.0400351	0.119985	0.0881411	0.0374255	0.119695
Ghana	0.0167617	0.0941311	0.0632243	29999.7	29999.7	0.0156361	29999.7	0.0605365	0.0967418	0.130337	0.183882	0.0701747	0.0693975	0.0848985	0.0323006	0.0594996	0.109281	0.162658	0.00929908	0.0258165	29999.7	0.0220233	0.0104786	0.0974814	0.0124143	0.0299158	0.102973	0.131769	0.0316732	0.0326686	0.0144263	0.0345078	0.00558293	0.0225048	0.132184	0.0334863	0.0362582	0.0520351	0.0817596	0.0254737	0.00379993	0.00879738	29999.7	0.0443594	0.135249	0.0552989	0.0871428	0.137858	0.0555886
Greece	0.134645	0.0237519	0.0546588	29999.6	29999.6	0.133519	29999.6	0.0573465	0.0211412	0.0124536	0.0659992	0.0477084	0.0484856	0.0329846	0.0855824	0.0583835	0.00860195	0.0447745	0.108584	0.1437	29999.6	0.0958597	0.128362	0.0204016	0.105469	0.0879672	0.0149104	0.0138855	0.149556	0.150552	0.132309	0.0833753	0.1123	0.140388	0.0143007	0.151369	0.154141	0.0658479	0.0361235	0.0924093	0.121683	0.12668	29999.6	0.0735237	0.0173658	0.0625841	0.0307402	0.0199754	0.0622944
Greenland	29999.7	29999.6	29999.6	0.0288553	0.000928962	29999.7	0.0146961	29999.6	29999.6	29999.6	29999.5	29999.6	29999.6	29999.6	29999.7	29999.6	29999.6	29999.5	29999.7	29999.7	0.0330425	29999.7	29999.7	29999.6	29999.7	29999.7	29999.6	29999.6	29999.7	29999.7	29999.7	29999.7	29999.7	29999.7	29999.6	29999.7	29999.7	29999.6	29999.6	29999.7	29999.7	29999.7	0.0352504	29999.7	29999.6	29999.6	29999.6	29999.6	29999.6
Grenada	29999.7	29999.6	29999.6	0.0244645	0.00346187	29999.7	0.0103052	29999.6	29999.6	29999.6	29999.5	29999.6	29999.6	29999.6	29999.7	29999.6	29999.6	29999.5	29999.7	29999.7	0.0286517	29999.7	29999.7	29999.6	29999.7	29999.7	29999.6	29999.6	29999.7	29999.7	29999.7	29999.7	29999.7	29999.7	29999.6	29999.7	29999.7	29999.7	29999.6	29999.7	29999.7	29999.7	0.0308595	29999.7	29999.6	29999.7	29999.6	29999.6	29999.6
Guam	0.15855	0.0476574	0.0785642	29999.6	29999.6	0.157425	29999.6	0.081252	0.0450467	0.0114519	0.0420938	0.0716138	0.072391	0.05689	0.109488	0.0822889	0.0325074	0.0208691	0.132489	0.167605	29999.6	0.119765	0.152267	0.0443071	0.129374	0.111873	0.0388159	0.0100199	0.173462	0.174457	0.156215	0.107281	0.136206	0.164293	0.00960479	0.175275	0.178047	0.0897533	0.0600289	0.116315	0.145588	0.150586	29999.6	0.0974291	0.00653964	0.0864896	0.0546456	0.00393002	0.0861999
Guatemala	0.0113	0.0995928	0.068686	29999.7	29999.7	0.0101744	29999.7	0.0659982	0.102204	0.135798	0.189344	0.0756364	0.0748592	0.0903602	0.0377623	0.0649613	0.114743	0.168119	0.0147608	0.0203548	29999.7	0.027485	0.00501684	0.102943	0.017876	0.0353775	0.108434	0.13723	0.0262115	0.0272068	0.00896463	0.0399695	0.0110446	0.0170431	0.137645	0.0280246	0.0307965	0.0574969	0.0872213	0.0309354	0.00166178	0.00333567	29999.7	0.0498211	0.140711	0.0607606	0.0926046	0.14332	0.0610504
Guinea	0.00461041	0.115503	0.0845964	29999.8	29999.7	0.00573606	29999.7	0.0819086	0.118114	0.151709	0.205254	0.0915468	0.0907696	0.106271	0.0536728	0.0808717	0.130653	0.18403	0.0306712	0.00444438	29999.8	0.0433954	0.0108936	0.118854	0.0337864	0.0512879	0.124345	0.153141	0.0103011	0.0112964	0.00694579	0.0558799	0.0269551	0.00113265	0.153556	0.0121142	0.0148861	0.0734073	0.103132	0.0468459	0.0175722	0.0125747	29999.8	0.0657315	0.156621	0.076671	0.108515	0.159231	0.0769608
Guinea-Bissau	0.0032516	0.114144	0.0832376	29999.7	29999.7	0.00437725	29999.7	0.0805498	0.116755	0.15035	0.203896	0.090188	0.0894108	0.104912	0.052314	0.0795129	0.129294	0.182671	0.0293124	0.00580319	29999.8	0.0420366	0.00953476	0.117495	0.0324276	0.0499291	0.122986	0.151782	0.0116599	0.0126552	0.00558698	0.0545211	0.0255963	0.00249146	0.152197	0.013473	0.0162449	0.0720485	0.101773	0.0454871	0.0162134	0.0112159	29999.8	0.0643727	0.155262	0.0753122	0.107156	0.157872	0.075602
Guyana	0.196748	0.0858552	0.116762	29999.5	29999.5	0.195622	29999.5	0.11945	0.0832444	0.0496496	0.00389601	0.109812	0.110589	0.0950878	0.147686	0.120487	0.0707052	0.0173287	0.170687	0.205803	29999.6	0.157963	0.190465	0.0825048	0.167572	0.15007	0.0770136	0.0482177	0.211659	0.212655	0.194413	0.145478	0.174403	0.202491	0.0478026	0.213473	0.216244	0.127951	0.0982267	0.154513	0.183786	0.188784	29999.6	0.135627	0.0447374	0.124687	0.0928434	0.0421278	0.124398
Haiti	0.0124091	0.0984837	0.0675769	29999.7	29999.7	0.0112834	29999.7	0.0648891	0.101094	0.134689	0.188235	0.0745273	0.0737501	0.0892511	0.0366533	0.0638522	0.113634	0.16701	0.0136517	0.0214639	29999.7	0.0263759	0.00612593	0.101834	0.0167669	0.0342684	0.107325	0.136121	0.0273206	0.0283159	0.0100737	0.0388604	0.00993557	0.0181521	0.136536	0.0291337	0.0319056	0.0563878	0.0861122	0.0298264	0.0005527	0.00444475	29999.7	0.048712	0.139601	0.0596515	0.0914955	0.142211	0.0599413
Honduras	0.0246682	0.0862246	0.0553178	29999.7	29999.7	0.0235425	29999.7	0.05263	0.0888353	0.12243	0.175976	0.0622682	0.061491	0.076992	0.0243942	0.0515931	0.101375	0.154751	0.00139261	0.033723	29999.7	0.0141168	0.018385	0.0895749	0.00450783	0.0220093	0.0950661	0.123862	0.0395797	0.040575	0.0223328	0.0266013	0.00232354	0.0304113	0.124277	0.0413928	0.0441647	0.0441287	0.0738531	0.0175673	0.0117064	0.0167039	29999.7	0.0364529	0.127342	0.0473924	0.0792364	0.129952	0.0476822
Hungary	0.140766	0.0298733	0.0607801	29999.6	29999.6	0.13964	29999.6	0.0634679	0.0272626	0.00633225	0.0598779	0.0538297	0.0546069	0.0391059	0.0917037	0.0645048	0.0147233	0.0386532	0.114705	0.149821	29999.6	0.101981	0.134483	0.026523	0.11159	0.0940886	0.0210318	0.00776419	0.155678	0.156673	0.138431	0.0894966	0.118421	0.146509	0.00817933	0.157491	0.160263	0.0719692	0.0422448	0.0985306	0.127804	0.132802	29999.6	0.079645	0.0112445	0.0687055	0.0368615	0.0138541	0.0684157
Iceland	0.147739	0.0368458	0.0677526	29999.6	29999.6	0.146613	29999.6	0.0704404	0.034235	0.000640247	0.0529054	0.0608022	0.0615794	0.0460784	0.0986762	0.0714773	0.0216958	0.0316807	0.121678	0.156793	29999.6	0.108954	0.141455	0.0334954	0.118563	0.101061	0.0280042	0.000791694	0.16265	0.163645	0.145403	0.0964691	0.125394	0.153482	0.00120684	0.164463	0.167235	0.0789417	0.0492173	0.105503	0.134777	0.139774	29999.6	0.0866175	0.00427199	0.075678	0.043834	0.00688162	0.0753882
India	0.0350146	0.0758783	0.0449715	29999.7	29999.7	0.0338889	29999.7	0.0422837	0.078489	0.112084	0.165629	0.0519218	0.0511446	0.0666456	0.0140478	0.0412467	0.0910283	0.144405	0.00895376	0.0440694	29999.7	0.00377045	0.0287314	0.0792286	0.00583854	0.011663	0.0847198	0.113516	0.0499261	0.0509214	0.0326792	0.0162549	0.0126699	0.0407576	0.113931	0.0517392	0.0545111	0.0337823	0.0635067	0.00722089	0.0220528	0.0270502	29999.7	0.0261065	0.116996	0.0370461	0.06889	0.119606	0.0373358
Indonesia	0.0691814	0.0417114	0.0108046	29999.7	29999.6	0.0680558	29999.7	0.00811681	0.0443221	0.0779169	0.131463	0.017755	0.0169778	0.0324788	0.0201191	0.0070799	0.0568614	0.110238	0.0431206	0.0782362	29999.7	0.0303964	0.0628982	0.0450617	0.0400054	0.0225039	0.0505529	0.0793489	0.0840929	0.0850882	0.066846	0.0179119	0.0468368	0.0749245	0.079764	0.085906	0.0886779	0.000384537	0.0293399	0.026946	0.0562196	0.0612171	29999.7	0.00806032	0.0828292	0.00287921	0.0347232	0.0854388	0.00316895
Iran (Islamic Republic of)	0.0802185	0.0306744	0.000232465	29999.7	29999.6	0.0790928	29999.7	0.00292026	0.0332851	0.0668799	0.120426	0.0067179	0.00594073	0.0214417	0.0311561	0.00395718	0.0458243	0.0992008	0.0541577	0.0892733	29999.7	0.0414335	0.0739353	0.0340247	0.0510425	0.0335409	0.0395159	0.0683118	0.09513	0.0961253	0.0778831	0.028949	0.0578738	0.0859615	0.0687269	0.0969431	0.099715	0.0114216	0.0183028	0.037983	0.0672567	0.0722541	29999.7	0.0190974	0.0717921	0.00815786	0.0236861	0.0744017	0.00786812
Iraq	0.0909752	0.0199177	0.0109892	29999.7	29999.6	0.0898495	29999.6	0.013677	0.0225284	0.0561232	0.109669	0.0040388	0.00481597	0.010685	0.0419128	0.0147139	0.0350676	0.0884441	0.0649144	0.10003	29999.7	0.0521902	0.084692	0.023268	0.0617991	0.0442976	0.0287592	0.0575551	0.105887	0.106882	0.0886398	0.0397057	0.0686305	0.0967182	0.0579702	0.1077	0.110472	0.0221783	0.00754613	0.0487397	0.0780134	0.0830108	29999.7	0.0298541	0.0610354	0.0189146	0.0129294	0.063645	0.0186248
Ireland	0.316761	0.205868	0.236775	29999.4	29999.4	0.315635	29999.4	0.239462	0.203257	0.169662	0.116117	0.229824	0.230601	0.2151	0.267698	0.240499	0.190718	0.137341	0.2907	0.325815	29999.4	0.277976	0.310477	0.202517	0.287585	0.270083	0.197026	0.16823	0.331672	0.332667	0.314425	0.265491	0.294416	0.322504	0.167815	0.333485	0.336257	0.247964	0.218239	0.274525	0.303799	0.308796	29999.4	0.25564	0.16475	0.2447	0.212856	0.16214	0.24441
Israel	0.127432	0.0165394	0.0474462	29999.6	29999.6	0.126307	29999.6	0.050134	0.0139287	0.0196661	0.0732118	0.0404958	0.041273	0.025772	0.0783699	0.0511709	0.00138939	0.0519871	0.101371	0.136487	29999.6	0.0886472	0.121149	0.0131891	0.0982562	0.0807547	0.00769787	0.0210981	0.142344	0.143339	0.125097	0.0761627	0.105088	0.133175	0.0215132	0.144157	0.146929	0.0586353	0.0289109	0.0851968	0.11447	0.119468	29999.6	0.0663111	0.0245784	0.0553716	0.0235276	0.027188	0.0550819
Italy	0.174994	0.0641007	0.0950075	29999.6	29999.5	0.173868	29999.6	0.0976953	0.06149	0.0278952	0.0256505	0.0880571	0.0888343	0.0733333	0.125931	0.0987322	0.0489507	0.0044258	0.148933	0.184048	29999.6	0.136208	0.16871	0.0607504	0.145817	0.128316	0.0552592	0.0264632	0.189905	0.1909	0.172658	0.123724	0.152649	0.180737	0.0260481	0.191718	0.19449	0.106197	0.0764722	0.132758	0.162032	0.167029	29999.6	0.113872	0.0229829	0.102933	0.0710889	0.0203733	0.102643
Jamaica	0.0434209	0.0674719	0.0365651	29999.7	29999.7	0.0422952	29999.7	0.0338773	0.0700827	0.103677	0.157223	0.0435155	0.0427383	0.0582393	0.00564147	0.0328404	0.0826219	0.135998	0.0173601	0.0524757	29999.7	0.00463587	0.0371377	0.0708223	0.0142449	0.00325665	0.0763135	0.105109	0.0583324	0.0593277	0.0410855	0.00784862	0.0210762	0.0491639	0.105525	0.0601455	0.0629174	0.025376	0.0551004	0.00118543	0.0304591	0.0354565	29999.7	0.0177002	0.10859	0.0286397	0.0604837	0.111199	0.0289295
Japan	0.121582	0.010689	0.0415958	29999.6	29999.6	0.120456	29999.6	0.0442836	0.00807827	0.0255165	0.0790622	0.0346454	0.0354226	0.0199216	0.0725195	0.0453205	0.00446101	0.0578375	0.095521	0.130637	29999.6	0.0827968	0.115299	0.00733867	0.0924058	0.0749043	0.00184747	0.0269485	0.136493	0.137489	0.119246	0.0703123	0.0992372	0.127325	0.0273636	0.138306	0.141078	0.0527849	0.0230605	0.0793464	0.10862	0.113617	29999.6	0.0604607	0.0304288	0.0495212	0.0176772	0.0330384	0.0492315
Jordan	0.0503202	0.0605726	0.0296658	29999.7	29999.7	0.0491946	29999.7	0.026978	0.0631833	0.0967781	0.150324	0.0366161	0.035839	0.05134	0.00125788	0.0259411	0.0757226	0.129099	0.0242594	0.059375	29999.7	0.0115352	0.0440371	0.0639229	0.0211442	0.0036427	0.0694141	0.09821	0.0652317	0.0662271	0.0479849	0.000949263	0.0279756	0.0560633	0.0986252	0.0670449	0.0698168	0.0184766	0.0482011	0.00808478	0.0373585	0.0423559	29999.7	0.0108008	0.10169	0.0217404	0.0535843	0.1043	0.0220301
Kazakhstan	0.107856	0.00303668	0.0278701	29999.6	29999.6	0.106731	29999.6	0.0305579	0.00564739	0.0392422	0.0927878	0.0209198	0.0216969	0.00619595	0.0587938	0.0315948	0.0181867	0.0715632	0.0817953	0.116911	29999.6	0.0690711	0.101573	0.00638699	0.0786801	0.0611786	0.0118782	0.0406741	0.122768	0.123763	0.105521	0.0565867	0.0855115	0.113599	0.0410893	0.124581	0.127353	0.0390593	0.00933484	0.0656207	0.0948944	0.0998918	29999.6	0.0467351	0.0441544	0.0357955	0.00395158	0.046764	0.0355058
Kenya	0.00708601	0.117979	0.087072	29999.8	29999.7	0.00821166	29999.7	0.0843842	0.12059	0.154184	0.20773	0.0940224	0.0932452	0.108746	0.0561484	0.0833473	0.133129	0.186505	0.0331468	0.00196878	29999.8	0.045871	0.0133692	0.121329	0.036262	0.0537635	0.12682	0.155616	0.00782549	0.00882082	0.00942139	0.0583555	0.0294307	0.00134295	0.156031	0.00963861	0.0124105	0.0758829	0.105607	0.0493215	0.0200478	0.0150503	29999.8	0.0682071	0.159097	0.0791466	0.110991	0.161706	0.0794364
Kiribati	29999.7	29999.6	29999.6	0.0198244	0.00810193	29999.7	0.00566517	29999.6	29999.6	29999.6	29999.5	29999.6	29999.6	29999.6	29999.7	29999.7	29999.6	29999.5	29999.7	29999.7	0.0240116	29999.7	29999.7	29999.6	29999.7	29999.7	29999.6	29999.6	29999.7	29999.7	29999.7	29999.7	29999.7	29999.7	29999.6	29999.7	29999.7	29999.7	29999.6	29999.7	29999.7	29999.7	0.0262195	29999.7	29999.6	29999.7	29999.6	29999.6	29999.7
Kuwait	0.106544	0.00434903	0.0265578	29999.6	29999.6	0.105418	29999.6	0.0292456	0.00695974	0.0405545	0.0941002	0.0196074	0.0203846	0.0048836	0.0574814	0.0302825	0.019499	0.0728755	0.080483	0.115599	29999.6	0.0677588	0.100261	0.00769934	0.0773678	0.0598663	0.0131905	0.0419865	0.121455	0.122451	0.104208	0.0552743	0.0841991	0.112287	0.0424016	0.123268	0.12604	0.0377469	0.00802249	0.0643083	0.093582	0.0985795	29999.6	0.0454227	0.0454668	0.0344832	0.00263923	0.0480764	0.0341934
Kyrgyzstan	0.0578646	0.0530282	0.0221214	29999.7	29999.7	0.056739	29999.7	0.0194336	0.0556389	0.0892337	0.142779	0.0290718	0.0282946	0.0437956	0.00880227	0.0183967	0.0681782	0.121555	0.0318038	0.0669194	29999.7	0.0190796	0.0515815	0.0563785	0.0286886	0.0111871	0.0618697	0.0906657	0.0727761	0.0737715	0.0555292	0.00659513	0.03552	0.0636077	0.0910808	0.0745893	0.0773611	0.0109322	0.0406567	0.0156292	0.0449028	0.0499003	29999.7	0.00325646	0.0941459	0.014196	0.0460399	0.0967556	0.0144857
Lao People's Democratic Republic	0.0439573	0.0669355	0.0360287	29999.7	29999.7	0.0428317	29999.7	0.0333409	0.0695462	0.103141	0.156687	0.0429791	0.0422019	0.0577029	0.00510504	0.032304	0.0820855	0.135462	0.0178965	0.0530121	29999.7	0.0051723	0.0376742	0.0702858	0.0147813	0.00272022	0.075777	0.104573	0.0588688	0.0598642	0.0416219	0.00731218	0.0216127	0.0497004	0.104988	0.0606819	0.0634538	0.0248396	0.054564	0.00172187	0.0309955	0.035993	29999.7	0.0171638	0.108053	0.0281033	0.0599472	0.110663	0.028393
Latvia	0.164516	0.0536232	0.08453	29999.6	29999.6	0.16339	29999.6	0.0872178	0.0510125	0.0174177	0.0361279	0.0775797	0.0783569	0.0628559	0.115454	0.0882548	0.0384732	0.0149032	0.138455	0.173571	29999.6	0.125731	0.158233	0.0502729	0.13534	0.117839	0.0447817	0.0159858	0.179428	0.180423	0.162181	0.113247	0.142171	0.170259	0.0155706	0.181241	0.184013	0.0957192	0.0659948	0.122281	0.151554	0.156552	29999.6	0.103395	0.0125055	0.0924554	0.0606115	0.00989586	0.0921657
Lebanon	0.0574747	0.0534181	0.0225113	29999.7	29999.7	0.0563491	29999.7	0.0198235	0.0560288	0.0896236	0.143169	0.0294617	0.0286845	0.0441855	0.00841237	0.0187866	0.0685681	0.121945	0.0314139	0.0665295	29999.7	0.0186897	0.0511916	0.0567684	0.0282987	0.0107972	0.0622596	0.0910556	0.0723862	0.0733816	0.0551393	0.00620522	0.0351301	0.0632178	0.0914707	0.0741993	0.0769712	0.0113221	0.0410466	0.0152393	0.0445129	0.0495104	29999.7	0.00364636	0.0945359	0.0145859	0.0464298	0.0971455	0.0148756
Lesotho	0.0120927	0.122986	0.0920787	29999.8	29999.7	0.0132184	29999.7	0.0893909	0.125596	0.159191	0.212737	0.0990291	0.0982519	0.113753	0.0611551	0.088354	0.138136	0.191512	0.0381535	0.00303793	29999.8	0.0508777	0.0183759	0.126336	0.0412687	0.0587703	0.131827	0.160623	0.00281878	0.00381411	0.0144281	0.0633622	0.0344374	0.00634966	0.161038	0.0046319	0.00740379	0.0808896	0.110614	0.0543282	0.0250545	0.0200571	29999.8	0.0732138	0.164103	0.0841533	0.115997	0.166713	0.0844431
Liberia	0.00891471	0.119808	0.0889007	29999.8	29999.7	0.0100404	29999.7	0.0862129	0.122418	0.156013	0.209559	0.0958511	0.0950739	0.110575	0.0579771	0.085176	0.134958	0.188334	0.0349755	0.000140079	29999.8	0.0476997	0.0151979	0.123158	0.0380907	0.0555922	0.128649	0.157445	0.0059968	0.00699213	0.0112501	0.0601842	0.0312594	0.00317165	0.15786	0.00780991	0.0105818	0.0777116	0.107436	0.0511502	0.0218765	0.016879	29999.8	0.0700358	0.160925	0.0809753	0.112819	0.163535	0.0812651
Libya	0.0979372	0.0129557	0.0179512	29999.6	29999.6	0.0968115	29999.6	0.020639	0.0155664	0.0491612	0.102707	0.0110008	0.011778	0.00372302	0.0488748	0.0216759	0.0281056	0.0814821	0.0718764	0.106992	29999.7	0.0591522	0.091654	0.016306	0.0687612	0.0512596	0.0217972	0.0505931	0.112849	0.113844	0.0956018	0.0466677	0.0755925	0.10368	0.0510082	0.114662	0.117434	0.0291403	0.000584128	0.0557017	0.0849754	0.0899728	29999.7	0.0368161	0.0540734	0.0258766	0.00596739	0.056683	0.0255868
Lithuania	0.172134	0.0612409	0.0921477	29999.6	29999.5	0.171008	29999.6	0.0948355	0.0586302	0.0250354	0.0285103	0.0851974	0.0859745	0.0704735	0.123071	0.0958724	0.0460909	0.00728558	0.146073	0.181189	29999.6	0.133349	0.165851	0.0578906	0.142958	0.125456	0.0523994	0.0236035	0.187045	0.188041	0.169798	0.120864	0.149789	0.177877	0.0231883	0.188858	0.19163	0.103337	0.0736124	0.129898	0.159172	0.164169	29999.6	0.111013	0.0201232	0.100073	0.0682292	0.0175135	0.0997834
Luxembourg	0.329557	0.218664	0.249571	29999.4	29999.4	0.328431	29999.4	0.252259	0.216053	0.182459	0.128913	0.242621	0.243398	0.227897	0.280495	0.253296	0.203514	0.150138	0.303496	0.338612	29999.4	0.290772	0.323274	0.215314	0.300381	0.28288	0.209823	0.181027	0.344469	0.345464	0.327222	0.278288	0.307212	0.3353	0.180612	0.346282	0.349054	0.26076	0.231036	0.287322	0.316595	0.321593	29999.4	0.268436	0.177546	0.257496	0.225652	0.174937	0.257207
Madagascar	0.00279489	0.108098	0.0771911	29999.7	29999.7	0.00166925	29999.7	0.0745033	0.110709	0.144303	0.197849	0.0841415	0.0833643	0.0988653	0.0462675	0.0734664	0.123248	0.176624	0.0232659	0.0118497	29999.7	0.0359901	0.00348827	0.111448	0.0263811	0.0438826	0.116939	0.145735	0.0177064	0.0187017	0.000459515	0.0484746	0.0195498	0.00853795	0.146151	0.0195195	0.0222914	0.066002	0.0957264	0.0394406	0.0101669	0.00516944	29999.8	0.0583262	0.149216	0.0692657	0.10111	0.151825	0.0695555
Malawi	0.012507	0.1234	0.092493	29999.8	29999.7	0.0136326	29999.7	0.0898052	0.126011	0.159605	0.213151	0.0994434	0.0986662	0.114167	0.0615693	0.0887683	0.13855	0.191926	0.0385678	0.0034522	29999.8	0.051292	0.0187901	0.12675	0.041683	0.0591845	0.132241	0.161037	0.00240452	0.00339985	0.0148424	0.0637765	0.0348516	0.00676393	0.161452	0.00421764	0.00698953	0.0813039	0.111028	0.0547424	0.0254688	0.0204713	29999.8	0.0736281	0.164518	0.0845676	0.116412	0.167127	0.0848573
Malaysia	0.0869976	0.0238953	0.00701155	29999.7	29999.6	0.0858719	29999.6	0.00969934	0.026506	0.0601008	0.113646	6.11797e-05	0.000838354	0.0146626	0.0379352	0.0107363	0.0390453	0.0924217	0.0609368	0.0960524	29999.7	0.0482125	0.0807144	0.0272456	0.0578215	0.04032	0.0327368	0.0615327	0.101909	0.102904	0.0846622	0.0357281	0.0646529	0.0927406	0.0619479	0.103722	0.106494	0.0182007	0.0115237	0.0447621	0.0740358	0.0790332	29999.7	0.0258765	0.065013	0.0149369	0.016907	0.0676226	0.0146472
Maldives	0.0664657	0.0444272	0.0135204	29999.7	29999.7	0.06534	29999.7	0.0108326	0.0470379	0.0806327	0.134178	0.0204707	0.0196935	0.0351945	0.0174033	0.00979564	0.0595772	0.112954	0.0404049	0.0755204	29999.7	0.0276806	0.0601825	0.0477775	0.0372896	0.0197881	0.0532687	0.0820646	0.0813772	0.0823725	0.0641303	0.0151962	0.044121	0.0722087	0.0824798	0.0831903	0.0859622	0.00233121	0.0320557	0.0242302	0.0535039	0.0585013	29999.7	0.00534458	0.0855449	0.00559496	0.0374389	0.0881545	0.0058847
Mali	0.020215	0.131108	0.100201	29999.8	29999.7	0.0213406	29999.8	0.0975132	0.133719	0.167313	0.220859	0.107151	0.106374	0.121875	0.0692774	0.0964763	0.146258	0.199634	0.0462758	0.0111602	29999.8	0.059	0.0264982	0.134458	0.049391	0.0668925	0.139949	0.168745	0.00530349	0.00430817	0.0225504	0.0714845	0.0425597	0.0144719	0.16916	0.00349038	0.000718485	0.0890119	0.118736	0.0624505	0.0331768	0.0281793	29999.8	0.0813361	0.172226	0.0922756	0.12412	0.174835	0.0925654
Malta	0.145517	0.0346243	0.0655312	29999.6	29999.6	0.144392	29999.6	0.068219	0.0320136	0.00158117	0.0551268	0.0585808	0.059358	0.043857	0.0964548	0.0692559	0.0194744	0.0339021	0.119456	0.154572	29999.6	0.106732	0.139234	0.031274	0.116341	0.0988396	0.0257828	0.00301311	0.160429	0.161424	0.143182	0.0942477	0.123173	0.15126	0.00342826	0.162242	0.165014	0.0767203	0.0469959	0.103282	0.132555	0.137553	29999.6	0.0843961	0.00649341	0.0734566	0.0416126	0.00910303	0.0731668
Marshall Islands	29999.7	29999.6	29999.7	0.00137833	0.026548	29999.7	0.0127809	29999.7	29999.6	29999.6	29999.5	29999.7	29999.7	29999.6	29999.7	29999.7	29999.6	29999.6	29999.7	29999.8	0.00556554	29999.7	29999.7	29999.6	29999.7	29999.7	29999.6	29999.6	29999.8	29999.8	29999.7	29999.7	29999.7	29999.8	29999.6	29999.8	29999.8	29999.7	29999.6	29999.7	29999.7	29999.7	0.00777339	29999.7	29999.6	29999.7	29999.6	29999.6	29999.7
Mauritania	0.0323336	0.0785593	0.0476524	29999.7	29999.7	0.0312079	29999.7	0.0449647	0.08117	0.114765	0.16831	0.0546028	0.0538256	0.0693266	0.0167288	0.0439277	0.0937093	0.147086	0.00627276	0.0413884	29999.7	0.00645145	0.0260504	0.0819096	0.00315754	0.014344	0.0874008	0.116197	0.0472451	0.0482404	0.0299982	0.0189359	0.00998891	0.0380766	0.116612	0.0490582	0.0518301	0.0364633	0.0661877	0.00990189	0.0193718	0.0243692	29999.7	0.0287875	0.119677	0.0397271	0.071571	0.122287	0.0400168
Mauritius	0.0841902	0.0267027	0.00420415	29999.7	29999.6	0.0830645	29999.6	0.00689194	0.0293134	0.0629082	0.116454	0.00274622	0.00196905	0.01747	0.0351278	0.00792886	0.0418527	0.0952291	0.0581294	0.093245	29999.7	0.0454051	0.077907	0.030053	0.0550141	0.0375126	0.0355442	0.0643401	0.0991017	0.100097	0.0818548	0.0329207	0.0618455	0.0899332	0.0647553	0.100915	0.103687	0.0153933	0.0143311	0.0419547	0.0712284	0.0762258	29999.7	0.0230691	0.0678204	0.0121295	0.0197144	0.07043	0.0118398
Mexico	0.0428568	0.068036	0.0371292	29999.7	29999.7	0.0417311	29999.7	0.0344414	0.0706468	0.104242	0.157787	0.0440796	0.0433024	0.0588034	0.00620557	0.0334045	0.083186	0.136563	0.016796	0.0519116	29999.7	0.00407177	0.0365736	0.0713864	0.0136808	0.00382075	0.0768776	0.105673	0.0577683	0.0587636	0.0405214	0.00841271	0.0205121	0.0485998	0.106089	0.0595814	0.0623533	0.0259401	0.0556645	0.000621336	0.029895	0.0348925	29999.7	0.0182643	0.109154	0.0292038	0.0610478	0.111763	0.0294936
Micronesia (Federated States of)	29999.8	29999.6	29999.7	0.0112828	0.0392092	29999.8	0.0254421	29999.7	29999.6	29999.6	29999.6	29999.7	29999.7	29999.7	29999.7	29999.7	29999.6	29999.6	29999.7	29999.8	0.00709564	29999.7	29999.8	29999.6	29999.7	29999.7	29999.6	29999.6	29999.8	29999.8	29999.8	29999.7	29999.7	29999.8	29999.6	29999.8	29999.8	29999.7	29999.7	29999.7	29999.7	29999.8	0.00488778	29999.7	29999.6	29999.7	29999.7	29999.6	29999.7
Monaco	29999.7	29999.6	29999.7	0.0114822	0.0164442	29999.7	0.0026771	29999.7	29999.6	29999.6	29999.5	29999.6	29999.6	29999.6	29999.7	29999.7	29999.6	29999.6	29999.7	29999.7	0.0156694	29999.7	29999.7	29999.6	29999.7	29999.7	29999.6	29999.6	29999.8	29999.8	29999.7	29999.7	29999.7	29999.7	29999.6	29999.8	29999.8	29999.7	29999.6	29999.7	29999.7	29999.7	0.0178772	29999.7	29999.6	29999.7	29999.6	29999.6	29999.7
Mongolia	0.0593784	0.0515144	0.0206076	29999.7	29999.7	0.0582528	29999.7	0.0179198	0.0541251	0.0877199	0.141266	0.0275579	0.0267808	0.0422818	0.0103161	0.0168829	0.0666644	0.120041	0.0333176	0.0684332	29999.7	0.0205934	0.0530953	0.0548647	0.0302024	0.0127009	0.0603559	0.0891518	0.0742899	0.0752853	0.0570431	0.00810894	0.0370338	0.0651215	0.089567	0.0761031	0.078875	0.00941843	0.0391429	0.017143	0.0464167	0.0514141	29999.7	0.00174264	0.0926321	0.0126822	0.0445261	0.0952418	0.0129719
Montenegro	0.129455	0.018562	0.0494688	29999.6	29999.6	0.128329	29999.6	0.0521566	0.0159513	0.0176435	0.0711891	0.0425185	0.0432956	0.0277946	0.0803925	0.0531935	0.00341203	0.0499645	0.103394	0.13851	29999.6	0.0906698	0.123172	0.0152117	0.100279	0.0827773	0.00972051	0.0190754	0.144366	0.145362	0.127119	0.0781853	0.10711	0.135198	0.0194906	0.146179	0.148951	0.060658	0.0309335	0.0872194	0.116493	0.121491	29999.6	0.0683338	0.0225557	0.0573942	0.0255503	0.0251653	0.0571045
Morocco	0.0952114	0.0156814	0.0152254	29999.7	29999.6	0.0940858	29999.6	0.0179132	0.0182921	0.0518869	0.105433	0.00827506	0.00905223	0.00644876	0.0461491	0.0189501	0.0308314	0.0842079	0.0691506	0.104266	29999.7	0.0564264	0.0889283	0.0190317	0.0660354	0.0485339	0.0245229	0.0533188	0.110123	0.111118	0.0928761	0.0439419	0.0728668	0.100954	0.053734	0.111936	0.114708	0.0264146	0.00330987	0.052976	0.0822497	0.0872471	29999.7	0.0340904	0.0567991	0.0231508	0.00869313	0.0594088	0.0228611
Mozambique	0.0133603	0.124253	0.0933463	29999.8	29999.7	0.0144859	29999.7	0.0906585	0.126864	0.160459	0.214004	0.100297	0.0995195	0.11502	0.0624226	0.0896216	0.139403	0.19278	0.0394211	0.00430548	29999.8	0.0521453	0.0196434	0.127603	0.0425363	0.0600378	0.133095	0.161891	0.00155124	0.00254657	0.0156956	0.0646298	0.0357049	0.00761721	0.162306	0.00336436	0.00613625	0.0821571	0.111882	0.0555957	0.0263221	0.0213246	29999.8	0.0744814	0.165371	0.0854209	0.117265	0.16798	0.0857106
Myanmar	0.0365887	0.0743041	0.0433973	29999.7	29999.7	0.0354631	29999.7	0.0407095	0.0769148	0.11051	0.164055	0.0503477	0.0495705	0.0650715	0.0124736	0.0396726	0.0894541	0.142831	0.0105279	0.0456435	29999.7	0.0021963	0.0303056	0.0776544	0.00741269	0.0100888	0.0831456	0.111942	0.0515002	0.0524955	0.0342533	0.0146808	0.0142441	0.0423318	0.112357	0.0533133	0.0560852	0.0322082	0.0619326	0.00564674	0.0236269	0.0286244	29999.7	0.0245324	0.115422	0.0354719	0.0673159	0.118031	0.0357616
Namibia	0.0211674	0.0897254	0.0588186	29999.7	29999.7	0.0200417	29999.7	0.0561308	0.0923362	0.125931	0.179477	0.065769	0.0649918	0.0804928	0.027895	0.0550939	0.104875	0.158252	0.00489342	0.0302222	29999.7	0.0176176	0.0148842	0.0930758	0.00800864	0.0255101	0.098567	0.127363	0.0360789	0.0370742	0.018832	0.0301021	0.00117727	0.0269104	0.127778	0.037892	0.0406639	0.0476295	0.0773539	0.0210681	0.0082056	0.013203	29999.7	0.0399537	0.130843	0.0508932	0.0827372	0.133453	0.051183
Nauru	29999.8	29999.6	29999.7	0.00955003	0.0374764	29999.8	0.0237093	29999.7	29999.6	29999.6	29999.6	29999.7	29999.7	29999.7	29999.7	29999.7	29999.6	29999.6	29999.7	29999.8	0.00536282	29999.7	29999.7	29999.6	29999.7	29999.7	29999.6	29999.6	29999.8	29999.8	29999.8	29999.7	29999.7	29999.8	29999.6	29999.8	29999.8	29999.7	29999.7	29999.7	29999.7	29999.7	0.00315497	29999.7	29999.6	29999.7	29999.7	29999.6	29999.7
Nepal	0.0251385	0.0857543	0.0548475	29999.7	29999.7	0.0240129	29999.7	0.0521597	0.088365	0.12196	0.175505	0.0617979	0.0610207	0.0765217	0.0239238	0.0511228	0.100904	0.154281	0.000922289	0.0341933	29999.7	0.0136465	0.0188554	0.0891046	0.00403751	0.021539	0.0945958	0.123392	0.04005	0.0410454	0.0228031	0.026131	0.00279386	0.0308816	0.123807	0.0418631	0.044635	0.0436584	0.0733828	0.0170969	0.0121767	0.0171742	29999.7	0.0359826	0.126872	0.0469221	0.0787661	0.129482	0.0472118
Netherlands	0.190706	0.0798134	0.11072	29999.6	29999.5	0.189581	29999.5	0.113408	0.0772027	0.0436079	0.00993778	0.10377	0.104547	0.089046	0.141644	0.114445	0.0646634	0.0112869	0.164645	0.199761	29999.6	0.151921	0.184423	0.0764631	0.16153	0.144029	0.0709719	0.0421759	0.205618	0.206613	0.188371	0.139437	0.168362	0.196449	0.0417608	0.207431	0.210203	0.121909	0.0921849	0.148471	0.177744	0.182742	29999.6	0.129585	0.0386956	0.118646	0.0868016	0.036086	0.118356
New Zealand	0.126422	0.0155295	0.0464363	29999.6	29999.6	0.125297	29999.6	0.0491241	0.0129188	0.020676	0.0742216	0.039486	0.0402631	0.0247621	0.07736	0.050161	0.000379534	0.052997	0.100362	0.135477	29999.6	0.0876373	0.120139	0.0121792	0.0972463	0.0797448	0.00668801	0.0221079	0.141334	0.142329	0.124087	0.0751529	0.104078	0.132165	0.0225231	0.143147	0.145919	0.0576255	0.027901	0.0841869	0.113461	0.118458	29999.6	0.0653013	0.0255882	0.0543617	0.0225178	0.0281978	0.054072
Nicaragua	0.00758635	0.103306	0.0723997	29999.7	29999.7	0.00646071	29999.7	0.0697119	0.105917	0.139512	0.193058	0.07935	0.0785729	0.0940738	0.041476	0.0686749	0.118456	0.171833	0.0184744	0.0166411	29999.7	0.0311987	0.00130319	0.106657	0.0215897	0.0390912	0.112148	0.140944	0.0224979	0.0234932	0.00525098	0.0436831	0.0147583	0.0133294	0.141359	0.024311	0.0270829	0.0612105	0.090935	0.0346491	0.00537543	0.000377981	29999.7	0.0535347	0.144424	0.0644743	0.0963182	0.147034	0.064764
Niger	0.0217371	0.13263	0.101723	29999.8	29999.7	0.0228628	29999.8	0.0990353	0.135241	0.168835	0.222381	0.108674	0.107896	0.123397	0.0707995	0.0979984	0.14778	0.201156	0.0477979	0.0126823	29999.8	0.0605221	0.0280203	0.13598	0.0509131	0.0684147	0.141471	0.170267	0.00682561	0.00583028	0.0240725	0.0730066	0.0440818	0.0159941	0.170683	0.0050125	0.0022406	0.090534	0.120258	0.0639726	0.0346989	0.0297015	29999.8	0.0828582	0.173748	0.0937977	0.125642	0.176357	0.0940875
Nigeria	0.00701418	0.117907	0.0870002	29999.8	29999.7	0.00813982	29999.7	0.0843124	0.120518	0.154113	0.207658	0.0939506	0.0931734	0.108674	0.0560765	0.0832755	0.133057	0.186433	0.033075	0.00204062	29999.8	0.0457992	0.0132973	0.121257	0.0361902	0.0536917	0.126749	0.155544	0.00789733	0.00889266	0.00934955	0.0582837	0.0293588	0.00127111	0.15596	0.00971045	0.0124823	0.075811	0.105535	0.0492496	0.019976	0.0149785	29999.8	0.0681353	0.159025	0.0790748	0.110919	0.161634	0.0793645
Niue	29999.8	29999.7	29999.7	0.0149661	0.0428925	29999.8	0.0291254	29999.7	29999.6	29999.6	29999.6	29999.7	29999.7	29999.7	29999.7	29999.7	29999.6	29999.6	29999.7	29999.8	0.0107789	29999.7	29999.8	29999.6	29999.7	29999.7	29999.6	29999.6	29999.8	29999.8	29999.8	29999.7	29999.7	29999.8	29999.6	29999.8	29999.8	29999.7	29999.7	29999.7	29999.7	29999.8	0.00857104	29999.7	29999.6	29999.7	29999.7	29999.6	29999.7
North Macedonia	0.110637	0.000256265	0.0306506	29999.6	29999.6	0.109511	29999.6	0.0333383	0.00286697	0.0364618	0.0900074	0.0237002	0.0244774	0.00897636	0.0615742	0.0343753	0.0154063	0.0687827	0.0845758	0.119691	29999.6	0.0718515	0.104353	0.00360657	0.0814605	0.063959	0.00909777	0.0378937	0.125548	0.126543	0.108301	0.0593671	0.0882919	0.11638	0.0383089	0.127361	0.130133	0.0418397	0.0121153	0.0684011	0.0976748	0.102672	29999.6	0.0495155	0.041374	0.0385759	0.006732	0.0439836	0.0382862
Northern Mariana Islands	29999.7	29999.6	29999.7	0.00758407	0.0203423	29999.7	0.00657518	29999.7	29999.6	29999.6	29999.5	29999.7	29999.7	29999.6	29999.7	29999.7	29999.6	29999.6	29999.7	29999.7	0.0117713	29999.7	29999.7	29999.6	29999.7	29999.7	29999.6	29999.6	29999.8	29999.8	29999.7	29999.7	29999.7	29999.7	29999.6	29999.8	29999.8	29999.7	29999.6	29999.7	29999.7	29999.7	0.0139791	29999.7	29999.6	29999.7	29999.6	29999.6	29999.7
Norway	0.217655	0.106763	0.137669	29999.5	29999.5	0.21653	29999.5	0.140357	0.104152	0.0705571	0.0170115	0.130719	0.131496	0.115995	0.168593	0.141394	0.0916126	0.0382362	0.191595	0.22671	29999.5	0.17887	0.211372	0.103412	0.188479	0.170978	0.0979211	0.0691252	0.232567	0.233562	0.21532	0.166386	0.195311	0.223399	0.06871	0.23438	0.237152	0.148859	0.119134	0.17542	0.204694	0.209691	29999.5	0.156534	0.0656449	0.145595	0.113751	0.0630353	0.145305
Oman	0.0817941	0.0290988	0.00180804	29999.7	29999.6	0.0806684	29999.7	0.00449584	0.0317095	0.0653043	0.11885	0.00514232	0.00436515	0.0198661	0.0327317	0.00553276	0.0442488	0.0976253	0.0557333	0.0908488	29999.7	0.043009	0.0755109	0.0324491	0.052618	0.0351165	0.0379403	0.0667362	0.0967056	0.0977009	0.0794587	0.0305246	0.0594494	0.0875371	0.0671514	0.0985187	0.101291	0.0129972	0.0167273	0.0395586	0.0688323	0.0738297	29999.7	0.020673	0.0702165	0.00973344	0.0221105	0.0728261	0.0094437
Pakistan	0.0185127	0.0923801	0.0614733	29999.7	29999.7	0.0173871	29999.7	0.0587855	0.0949908	0.128586	0.182131	0.0684237	0.0676465	0.0831475	0.0305497	0.0577486	0.10753	0.160907	0.0075481	0.0275675	29999.7	0.0202723	0.0122295	0.0957304	0.0106633	0.0281648	0.101222	0.130018	0.0334242	0.0344195	0.0161773	0.0327568	0.00383195	0.0242558	0.130433	0.0352373	0.0380092	0.0502842	0.0800086	0.0237227	0.00555092	0.0105484	29999.7	0.0426084	0.133498	0.0535479	0.0853919	0.136107	0.0538377
Palau	29999.8	29999.6	29999.7	0.0106112	0.0385375	29999.8	0.0247704	29999.7	29999.6	29999.6	29999.6	29999.7	29999.7	29999.7	29999.7	29999.7	29999.6	29999.6	29999.7	29999.8	0.00642396	29999.7	29999.8	29999.6	29999.7	29999.7	29999.6	29999.6	29999.8	29999.8	29999.8	29999.7	29999.7	29999.8	29999.6	29999.8	29999.8	29999.7	29999.7	29999.7	29999.7	29999.7	0.0042161	29999.7	29999.6	29999.7	29999.7	29999.6	29999.7
Palestine	29999.7	29999.6	29999.6	0.0227184	0.00520795	29999.7	0.00855914	29999.6	29999.6	29999.6	29999.5	29999.6	29999.6	29999.6	29999.7	29999.6	29999.6	29999.5	29999.7	29999.7	0.0269056	29999.7	29999.7	29999.6	29999.7	29999.7	29999.6	29999.6	29999.7	29999.7	29999.7	29999.7	29999.7	29999.7	29999.6	29999.7	29999.7	29999.7	29999.6	29999.7	29999.7	29999.7	0.0291135	29999.7	29999.6	29999.7	29999.6	29999.6	29999.7
Panama	0.105654	0.0052391	0.0256677	29999.6	29999.6	0.104528	29999.6	0.0283555	0.00784981	0.0414446	0.0949903	0.0187174	0.0194945	0.00399353	0.0565914	0.0293924	0.0203891	0.0737656	0.0795929	0.114709	29999.6	0.0668687	0.0993706	0.00858941	0.0764777	0.0589762	0.0140806	0.0428765	0.120565	0.121561	0.103318	0.0543842	0.0833091	0.111397	0.0432917	0.122378	0.12515	0.0368569	0.00713242	0.0634183	0.0926919	0.0976894	29999.6	0.0445326	0.0463568	0.0335931	0.00174916	0.0489665	0.0333034
Papua New Guinea	0.0135422	0.0973506	0.0664438	29999.7	29999.7	0.0124166	29999.7	0.063756	0.0999613	0.133556	0.187102	0.0733942	0.072617	0.088118	0.0355201	0.0627191	0.112501	0.165877	0.0125186	0.022597	29999.7	0.0252428	0.00725906	0.100701	0.0156338	0.0331353	0.106192	0.134988	0.0284537	0.0294491	0.0112068	0.0377273	0.00880243	0.0192853	0.135403	0.0302668	0.0330387	0.0552546	0.0849791	0.0286932	0.000580438	0.00557789	29999.7	0.0475789	0.138468	0.0585184	0.0903623	0.141078	0.0588081
Paraguay	0.0352313	0.0756615	0.0447547	29999.7	29999.7	0.0341057	29999.7	0.0420669	0.0782722	0.111867	0.165413	0.051705	0.0509279	0.0664289	0.013831	0.04103	0.0908115	0.144188	0.00917053	0.0442861	29999.7	0.00355368	0.0289482	0.0790118	0.00605531	0.0114462	0.084503	0.113299	0.0501428	0.0511382	0.032896	0.0160382	0.0128867	0.0409744	0.113714	0.051956	0.0547278	0.0335655	0.06329	0.00700412	0.0222695	0.027267	29999.7	0.0258897	0.116779	0.0368293	0.0686732	0.119389	0.037119
Peru	0.0126164	0.0982764	0.0673696	29999.7	29999.7	0.0114907	29999.7	0.0646818	0.100887	0.134482	0.188028	0.07432	0.0735428	0.0890438	0.036446	0.0636449	0.113426	0.166803	0.0134444	0.0216712	29999.7	0.0261686	0.00633323	0.101627	0.0165596	0.0340611	0.107118	0.135914	0.0275279	0.0285232	0.010281	0.0386531	0.00972826	0.0183595	0.136329	0.029341	0.0321129	0.0561805	0.0859049	0.0296191	0.000345396	0.00465205	29999.7	0.0485047	0.139394	0.0594442	0.0912882	0.142004	0.059734
Philippines	0.0405705	0.0703223	0.0394155	29999.7	29999.7	0.0394449	29999.7	0.0367277	0.072933	0.106528	0.160073	0.0463659	0.0455887	0.0610897	0.00849183	0.0356908	0.0854723	0.138849	0.0145097	0.0496253	29999.7	0.0017855	0.0342874	0.0736726	0.0113945	0.00610701	0.0791638	0.10796	0.055482	0.0564774	0.0382351	0.010699	0.0182259	0.0463136	0.108375	0.0572951	0.060067	0.0282263	0.0579508	0.00166493	0.0276087	0.0326062	29999.7	0.0205506	0.11144	0.0314901	0.063334	0.11405	0.0317798
Poland	0.12467	0.0137769	0.0446837	29999.6	29999.6	0.123544	29999.6	0.0473715	0.0111662	0.0224286	0.0759743	0.0377333	0.0385105	0.0230095	0.0756073	0.0484084	0.00137311	0.0547496	0.0986089	0.133724	29999.6	0.0858847	0.118387	0.0104266	0.0954937	0.0779922	0.00493537	0.0238606	0.139581	0.140577	0.122334	0.0734002	0.102325	0.130413	0.0242757	0.141394	0.144166	0.0558728	0.0261484	0.0824343	0.111708	0.116705	29999.6	0.0635486	0.0273409	0.0526091	0.0207651	0.0299505	0.0523193
Portugal	0.121259	0.010366	0.0412728	29999.6	29999.6	0.120133	29999.6	0.0439606	0.00775525	0.0258395	0.0793852	0.0343224	0.0350996	0.0195986	0.0721964	0.0449975	0.00478403	0.0581605	0.095198	0.130314	29999.6	0.0824738	0.114976	0.00701565	0.0920828	0.0745813	0.00152445	0.0272715	0.13617	0.137166	0.118923	0.0699893	0.0989141	0.127002	0.0276866	0.137983	0.140755	0.0524619	0.0227375	0.0790233	0.108297	0.113294	29999.6	0.0601377	0.0307518	0.0491982	0.0173542	0.0333614	0.0489084
Puerto Rico	0.133963	0.02307	0.0539768	29999.6	29999.6	0.132837	29999.6	0.0566646	0.0204593	0.0131355	0.0666811	0.0470265	0.0478036	0.0323026	0.0849005	0.0577015	0.00792003	0.0454565	0.107902	0.143018	29999.6	0.0951778	0.12768	0.0197197	0.104787	0.0872853	0.0142285	0.0145674	0.148874	0.14987	0.131627	0.0826933	0.111618	0.139706	0.0149826	0.150687	0.153459	0.065166	0.0354415	0.0917274	0.121001	0.125999	29999.6	0.0728418	0.0180477	0.0619022	0.0300583	0.0206574	0.0616125
Qatar	0.106604	0.00428899	0.0266178	29999.6	29999.6	0.105478	29999.6	0.0293056	0.0068997	0.0404945	0.0940402	0.0196675	0.0204446	0.00494364	0.0575415	0.0303425	0.019439	0.0728155	0.080543	0.115659	29999.6	0.0678188	0.100321	0.00763929	0.0774278	0.0599263	0.0131305	0.0419264	0.121515	0.122511	0.104268	0.0553343	0.0842592	0.112347	0.0423416	0.123328	0.1261	0.037807	0.00808253	0.0643684	0.0936421	0.0986395	29999.6	0.0454828	0.0454067	0.0345432	0.00269927	0.0480164	0.0342535
Republic of Korea	0.104633	0.00625988	0.0246469	29999.6	29999.6	0.103507	29999.6	0.0273347	0.00887059	0.0424654	0.096011	0.0176966	0.0184737	0.00297275	0.0555706	0.0283716	0.0214099	0.0747864	0.0785721	0.113688	29999.6	0.0658479	0.0983498	0.00961019	0.0754569	0.0579554	0.0151014	0.0438973	0.119544	0.12054	0.102298	0.0533634	0.0822883	0.110376	0.0443125	0.121358	0.124129	0.0358361	0.00611164	0.0623975	0.0916712	0.0966686	29999.6	0.0435119	0.0473776	0.0325723	0.000728381	0.0499872	0.0322826
Republic of Moldova	0.0903312	0.0205616	0.0103452	29999.7	29999.6	0.0892056	29999.6	0.013033	0.0231723	0.0567671	0.110313	0.00339484	0.00417201	0.011329	0.0412689	0.0140699	0.0357116	0.0890881	0.0642704	0.099386	29999.7	0.0515462	0.0840481	0.0239119	0.0611552	0.0436537	0.0294031	0.0581991	0.105243	0.106238	0.0879958	0.0390617	0.0679866	0.0960743	0.0586142	0.107056	0.109828	0.0215344	0.00819009	0.0480958	0.0773694	0.0823669	29999.7	0.0292101	0.0616794	0.0182706	0.0135733	0.064289	0.0179809
Romania	0.159154	0.0482612	0.079168	29999.6	29999.6	0.158028	29999.6	0.0818558	0.0456505	0.0120557	0.04149	0.0722176	0.0729948	0.0574938	0.110092	0.0828927	0.0331112	0.0202653	0.133093	0.168209	29999.6	0.120369	0.152871	0.0449109	0.129978	0.112476	0.0394197	0.0106237	0.174066	0.175061	0.156819	0.107885	0.136809	0.164897	0.0102086	0.175879	0.178651	0.0903572	0.0606327	0.116919	0.146192	0.15119	29999.6	0.0980329	0.00714344	0.0870934	0.0552495	0.00453382	0.0868037
Russian Federation	0.133082	0.022189	0.0530958	29999.6	29999.6	0.131956	29999.6	0.0557836	0.0195782	0.0140165	0.0675622	0.0461454	0.0469226	0.0314216	0.0840194	0.0568205	0.00703897	0.0463375	0.107021	0.142137	29999.6	0.0942968	0.126799	0.0188387	0.103906	0.0864043	0.0133475	0.0154485	0.147993	0.148989	0.130746	0.0818123	0.110737	0.138825	0.0158636	0.149806	0.152578	0.0642849	0.0345605	0.0908463	0.12012	0.125117	29999.6	0.0719607	0.0189288	0.0610212	0.0291772	0.0215384	0.0607314
Rwanda	0.00158313	0.112476	0.0815691	29999.7	29999.7	0.00270877	29999.7	0.0788813	0.115087	0.148681	0.202227	0.0885195	0.0877423	0.103243	0.0506455	0.0778444	0.127626	0.181002	0.0276439	0.00747166	29999.8	0.0403681	0.00786629	0.115826	0.0307592	0.0482607	0.121317	0.150113	0.0133284	0.0143237	0.00391851	0.0528526	0.0239278	0.00415993	0.150529	0.0151415	0.0179134	0.07038	0.100104	0.0438186	0.0145449	0.00954746	29999.8	0.0627042	0.153594	0.0736437	0.105488	0.156203	0.0739335
Saint Kitts and Nevis	29999.7	29999.6	29999.6	0.0187178	0.0092085	29999.7	0.0045586	29999.7	29999.6	29999.6	29999.5	29999.6	29999.6	29999.6	29999.7	29999.7	29999.6	29999.5	29999.7	29999.7	0.0229051	29999.7	29999.7	29999.6	29999.7	29999.7	29999.6	29999.6	29999.7	29999.7	29999.7	29999.7	29999.7	29999.7	29999.6	29999.7	29999.7	29999.7	29999.6	29999.7	29999.7	29999.7	0.0251129	29999.7	29999.6	29999.7	29999.6	29999.6	29999.7
Saint Lucia	0.060277	0.0506159	0.0197091	29999.7	29999.7	0.0591513	29999.7	0.0170213	0.0532266	0.0868214	0.140367	0.0266594	0.0258822	0.0413832	0.0112146	0.0159843	0.0657659	0.119142	0.0342162	0.0693317	29999.7	0.0214919	0.0539938	0.0539662	0.0311009	0.0135994	0.0594574	0.0882533	0.0751885	0.0761838	0.0579416	0.00900746	0.0379323	0.06602	0.0886685	0.0770016	0.0797735	0.00851991	0.0382443	0.0180415	0.0473152	0.0523126	29999.7	0.000844123	0.0917336	0.0117837	0.0436276	0.0943432	0.0120734
Saint Vincent and the Grenadines	0.0751251	0.0357677	0.0048609	29999.7	29999.6	0.0739995	29999.7	0.0021731	0.0383784	0.0719732	0.125519	0.0118113	0.0110341	0.0265351	0.0260628	0.00113619	0.0509177	0.104294	0.0490643	0.0841799	29999.7	0.0363401	0.068842	0.039118	0.0459491	0.0284476	0.0446092	0.0734052	0.0900366	0.091032	0.0727897	0.0238556	0.0527805	0.0808682	0.0738203	0.0918497	0.0946216	0.00632825	0.0233962	0.0328897	0.0621633	0.0671608	29999.7	0.014004	0.0768855	0.0030645	0.0287795	0.0794951	0.00277476
Samoa	0.0680917	0.0428011	0.0118943	29999.7	29999.7	0.0669661	29999.7	0.00920647	0.0454118	0.0790066	0.132552	0.0188446	0.0180675	0.0335685	0.0190294	0.00816955	0.0579511	0.111328	0.0420309	0.0771465	29999.7	0.0293067	0.0618086	0.0461514	0.0389157	0.0214142	0.0516426	0.0804385	0.0830033	0.0839986	0.0657564	0.0168222	0.0457471	0.0738348	0.0808537	0.0848164	0.0875883	0.000705119	0.0304296	0.0258563	0.05513	0.0601274	29999.7	0.00697067	0.0839188	0.00396887	0.0358128	0.0865284	0.00425861
San Marino	29999.7	29999.6	29999.7	0.00346075	0.0244656	29999.7	0.0106985	29999.7	29999.6	29999.6	29999.5	29999.7	29999.7	29999.6	29999.7	29999.7	29999.6	29999.6	29999.7	29999.8	0.00764795	29999.7	29999.7	29999.6	29999.7	29999.7	29999.6	29999.6	29999.8	29999.8	29999.7	29999.7	29999.7	29999.7	29999.6	29999.8	29999.8	29999.7	29999.6	29999.7	29999.7	29999.7	0.00985581	29999.7	29999.6	29999.7	29999.6	29999.6	29999.7
Sao Tome and Principe	0.0278531	0.0830397	0.0521329	29999.7	29999.7	0.0267275	29999.7	0.0494451	0.0856504	0.119245	0.172791	0.0590833	0.0583061	0.0738071	0.0212092	0.0484082	0.0981897	0.151566	0.00179231	0.0369079	29999.7	0.0109319	0.02157	0.08639	0.00132291	0.0188244	0.0918812	0.120677	0.0427646	0.04376	0.0255177	0.0234164	0.00550846	0.0335962	0.121092	0.0445777	0.0473496	0.0409438	0.0706682	0.0143823	0.0148913	0.0198888	29999.7	0.033268	0.124157	0.0442075	0.0760515	0.126767	0.0444972
Saudi Arabia	0.147439	0.0365466	0.0674534	29999.6	29999.6	0.146314	29999.6	0.0701412	0.0339358	0.000341047	0.0532046	0.060503	0.0612802	0.0457792	0.098377	0.0711781	0.0213966	0.0319799	0.121379	0.156494	29999.6	0.108654	0.141156	0.0331962	0.118263	0.100762	0.027705	0.00109089	0.162351	0.163346	0.145104	0.0961699	0.125095	0.153182	0.00150604	0.164164	0.166936	0.0786425	0.0489181	0.105204	0.134478	0.139475	29999.6	0.0863183	0.00457119	0.0753788	0.0435348	0.00718082	0.075089
Senegal	0.013193	0.0976998	0.066793	29999.7	29999.7	0.0120674	29999.7	0.0641052	0.100311	0.133905	0.187451	0.0737434	0.0729662	0.0884672	0.0358693	0.0630683	0.11285	0.166226	0.0128678	0.0222478	29999.7	0.025592	0.00690985	0.10105	0.015983	0.0334845	0.106541	0.135337	0.0281045	0.0290999	0.0108576	0.0380765	0.00915164	0.0189361	0.135752	0.0299176	0.0326895	0.0556039	0.0853283	0.0290424	0.000231229	0.00522868	29999.7	0.0479281	0.138818	0.0588676	0.0907116	0.141427	0.0591573
Serbia	0.125526	0.0146331	0.04554	29999.6	29999.6	0.1244	29999.6	0.0482278	0.0120224	0.0215724	0.075118	0.0385896	0.0393668	0.0238658	0.0764636	0.0492647	0.000516848	0.0538933	0.0994652	0.134581	29999.6	0.086741	0.119243	0.0112828	0.0963499	0.0788484	0.00579163	0.0230043	0.140437	0.141433	0.123191	0.0742565	0.103181	0.131269	0.0234195	0.142251	0.145022	0.0567291	0.0270047	0.0832905	0.112564	0.117562	29999.6	0.0644049	0.0264846	0.0534654	0.0216214	0.0290942	0.0531756
Seychelles	29999.7	29999.6	29999.6	0.0185701	0.00935629	29999.7	0.00441081	29999.7	29999.6	29999.6	29999.5	29999.6	29999.6	29999.6	29999.7	29999.7	29999.6	29999.5	29999.7	29999.7	0.0227573	29999.7	29999.7	29999.6	29999.7	29999.7	29999.6	29999.6	29999.7	29999.7	29999.7	29999.7	29999.7	29999.7	29999.6	29999.7	29999.7	29999.7	29999.6	29999.7	29999.7	29999.7	0.0249651	29999.7	29999.6	29999.7	29999.6	29999.6	29999.7
Sierra Leone	0.00692595	0.117819	0.086912	29999.8	29999.7	0.00805159	29999.7	0.0842242	0.120429	0.154024	0.20757	0.0938623	0.0930852	0.108586	0.0559883	0.0831872	0.132969	0.186345	0.0329867	0.00212885	29999.8	0.045711	0.0132091	0.121169	0.036102	0.0536035	0.12666	0.155456	0.00798556	0.00898089	0.00926132	0.0581954	0.0292706	0.00118288	0.155871	0.00979868	0.0125706	0.0757228	0.105447	0.0491614	0.0198877	0.0148903	29999.8	0.068047	0.158937	0.0789866	0.110831	0.161546	0.0792763
Singapore	0.175055	0.0641619	0.0950687	29999.6	29999.5	0.173929	29999.6	0.0977565	0.0615512	0.0279564	0.0255893	0.0881183	0.0888955	0.0733945	0.125992	0.0987934	0.0490119	0.0043646	0.148994	0.184109	29999.6	0.13627	0.168772	0.0608116	0.145879	0.128377	0.0553204	0.0265244	0.189966	0.190962	0.172719	0.123785	0.15271	0.180798	0.0261093	0.191779	0.194551	0.106258	0.0765334	0.132819	0.162093	0.16709	29999.6	0.113934	0.0230441	0.102994	0.0711501	0.0204345	0.102704
Slovakia	0.137585	0.0266925	0.0575993	29999.6	29999.6	0.13646	29999.6	0.0602871	0.0240818	0.00951301	0.0630587	0.0506489	0.0514261	0.0359251	0.088523	0.061324	0.0115425	0.041834	0.111525	0.14664	29999.6	0.0988003	0.131302	0.0233422	0.108409	0.0909078	0.017851	0.010945	0.152497	0.153492	0.13525	0.0863158	0.115241	0.143328	0.0113601	0.15431	0.157082	0.0687885	0.039064	0.0953499	0.124624	0.129621	29999.6	0.0764642	0.0144253	0.0655247	0.0336808	0.0170349	0.065235
Slovenia	0.145577	0.0346847	0.0655915	29999.6	29999.6	0.144452	29999.6	0.0682793	0.0320739	0.00152085	0.0550665	0.0586411	0.0594183	0.0439173	0.0965151	0.0693162	0.0195347	0.0338418	0.119517	0.154632	29999.6	0.106792	0.139294	0.0313343	0.116401	0.0988999	0.0258431	0.00295279	0.160489	0.161484	0.143242	0.094308	0.123233	0.151321	0.00336794	0.162302	0.165074	0.0767806	0.0470562	0.103342	0.132616	0.137613	29999.6	0.0844564	0.00643309	0.0735169	0.0416729	0.00904272	0.0732271
Solomon Islands	0.0413768	0.069516	0.0386092	29999.7	29999.7	0.0402512	29999.7	0.0359214	0.0721267	0.105722	0.159267	0.0455596	0.0447824	0.0602834	0.00768556	0.0348845	0.084666	0.138043	0.015316	0.0504316	29999.7	0.00259178	0.0350936	0.0728663	0.0122008	0.00530074	0.0783575	0.107153	0.0562883	0.0572836	0.0390414	0.0098927	0.0190321	0.0471199	0.107569	0.0581014	0.0608733	0.0274201	0.0571445	0.000858656	0.028415	0.0334125	29999.7	0.0197443	0.110634	0.0306838	0.0625278	0.113243	0.0309736
Somalia	0.0187256	0.129618	0.0987117	29999.8	29999.7	0.0198513	29999.8	0.0960239	0.132229	0.165824	0.21937	0.105662	0.104885	0.120386	0.067788	0.0949869	0.144768	0.198145	0.0447864	0.00967085	29999.8	0.0575107	0.0250088	0.132969	0.0479017	0.0654032	0.13846	0.167256	0.00381414	0.00281881	0.021061	0.0699951	0.0410703	0.0129826	0.167671	0.00200102	0.000770873	0.0875225	0.117247	0.0609611	0.0316874	0.02669	29999.8	0.0798467	0.170736	0.0907863	0.12263	0.173346	0.091076
South Africa	0.0373924	0.0735004	0.0425936	29999.7	29999.7	0.0362667	29999.7	0.0399058	0.0761112	0.109706	0.163252	0.049544	0.0487668	0.0642678	0.01167	0.0388689	0.0886504	0.142027	0.0113316	0.0464472	29999.7	0.00139263	0.0311092	0.0768508	0.00821636	0.00928515	0.082342	0.111138	0.0523039	0.0532992	0.035057	0.0138771	0.0150477	0.0431354	0.111553	0.054117	0.0568889	0.0314045	0.0611289	0.00484307	0.0244306	0.029428	29999.7	0.0237287	0.114618	0.0346682	0.0665122	0.117228	0.034958
South Sudan	0.0187987	0.129691	0.0987847	29999.8	29999.7	0.0199243	29999.8	0.0960969	0.132302	0.165897	0.219443	0.105735	0.104958	0.120459	0.067861	0.09506	0.144841	0.198218	0.0448595	0.00974386	29999.8	0.0575837	0.0250818	0.133042	0.0479747	0.0654762	0.138533	0.167329	0.00388714	0.00289181	0.021134	0.0700682	0.0411433	0.0130556	0.167744	0.00207403	0.000697866	0.0875955	0.11732	0.0610341	0.0317604	0.026763	29999.8	0.0799197	0.170809	0.0908593	0.122703	0.173419	0.091149
Spain	0.15004	0.0391476	0.0700544	29999.6	29999.6	0.148915	29999.6	0.0727422	0.0365369	0.00294206	0.0506036	0.063104	0.0638812	0.0483802	0.100978	0.0737791	0.0239976	0.0293789	0.12398	0.159095	29999.6	0.111255	0.143757	0.0357973	0.120864	0.103363	0.0303061	0.00151012	0.164952	0.165947	0.147705	0.0987709	0.127696	0.155783	0.00109497	0.166765	0.169537	0.0812435	0.0515191	0.107805	0.137079	0.142076	29999.6	0.0889193	0.00197018	0.0779798	0.0461358	0.0045798	0.07769
Sri Lanka	0.0691972	0.0416956	0.0107888	29999.7	29999.6	0.0680716	29999.7	0.00810101	0.0443063	0.0779011	0.131447	0.0177392	0.016962	0.032463	0.0201348	0.0070641	0.0568456	0.110222	0.0431364	0.078252	29999.7	0.0304122	0.062914	0.0450459	0.0400212	0.0225197	0.0505371	0.0793331	0.0841087	0.085104	0.0668618	0.0179277	0.0468526	0.0749403	0.0797482	0.0859218	0.0886937	0.000400335	0.0293241	0.0269618	0.0562354	0.0612329	29999.7	0.00807612	0.0828134	0.00286342	0.0347074	0.085423	0.00315315
Sudan	0.0346506	0.0762422	0.0453354	29999.7	29999.7	0.033525	29999.7	0.0426476	0.0788529	0.112448	0.165993	0.0522858	0.0515086	0.0670096	0.0144117	0.0416107	0.0913922	0.144769	0.00858982	0.0437054	29999.7	0.0041344	0.0283675	0.0795925	0.00547459	0.0120269	0.0850837	0.11388	0.0495621	0.0505575	0.0323152	0.0166189	0.012306	0.0403937	0.114295	0.0513752	0.0541471	0.0341462	0.0638707	0.00758483	0.0216888	0.0266863	29999.7	0.0264705	0.11736	0.03741	0.0692539	0.11997	0.0376997
Suriname	0.0638401	0.0470527	0.0161459	29999.7	29999.7	0.0627145	29999.7	0.0134581	0.0496634	0.0832582	0.136804	0.0230963	0.0223191	0.0378201	0.0147778	0.0124212	0.0622027	0.115579	0.0377793	0.0728949	29999.7	0.0250551	0.057557	0.050403	0.0346641	0.0171626	0.0558942	0.0846902	0.0787516	0.079747	0.0615047	0.0125706	0.0414955	0.0695832	0.0851053	0.0805647	0.0833366	0.00495675	0.0346812	0.0216047	0.0508783	0.0558758	29999.7	0.00271903	0.0881705	0.0082205	0.0400645	0.0907801	0.00851024
Sweden	0.193019	0.0821258	0.113033	29999.6	29999.5	0.191893	29999.5	0.11572	0.079515	0.0459203	0.0076254	0.106082	0.106859	0.0913584	0.143956	0.116757	0.0669758	0.0135993	0.166958	0.202073	29999.6	0.154234	0.186735	0.0787755	0.163843	0.146341	0.0732843	0.0444883	0.20793	0.208925	0.190683	0.141749	0.170674	0.198762	0.0440732	0.209743	0.212515	0.124222	0.0944973	0.150783	0.180057	0.185054	29999.6	0.131898	0.041008	0.120958	0.089114	0.0383984	0.120668
Switzerland	0.183909	0.0730164	0.103923	29999.6	29999.5	0.182784	29999.5	0.106611	0.0704057	0.0368109	0.0167348	0.0969728	0.09775	0.082249	0.134847	0.107648	0.0578664	0.00448991	0.157848	0.192964	29999.6	0.145124	0.177626	0.0696661	0.154733	0.137232	0.0641749	0.0353789	0.198821	0.199816	0.181574	0.13264	0.161565	0.189652	0.0349638	0.200634	0.203406	0.115112	0.0853879	0.141674	0.170947	0.175945	29999.6	0.122788	0.0318986	0.111849	0.0800047	0.029289	0.111559
Syrian Arab Republic	0.0890953	0.0217975	0.00910929	29999.7	29999.6	0.0879697	29999.6	0.0117971	0.0244082	0.058003	0.111549	0.00215893	0.0029361	0.0125649	0.040033	0.012834	0.0369475	0.090324	0.0630345	0.0981501	29999.7	0.0503103	0.0828121	0.0251478	0.0599193	0.0424178	0.030639	0.059435	0.104007	0.105002	0.0867599	0.0378258	0.0667507	0.0948384	0.0598501	0.10582	0.108592	0.0202984	0.009426	0.0468599	0.0761335	0.081131	29999.7	0.0279742	0.0629153	0.0170347	0.0148093	0.0655249	0.016745
Taiwan (Province of China)	0.143966	0.0330733	0.0639801	29999.6	29999.6	0.14284	29999.6	0.0666679	0.0304626	0.0031322	0.0566779	0.0570298	0.0578069	0.0423059	0.0949038	0.0677048	0.0179233	0.0354532	0.117905	0.153021	29999.6	0.105181	0.137683	0.029723	0.11479	0.0972886	0.0242318	0.00456414	0.158878	0.159873	0.141631	0.0926966	0.121621	0.149709	0.00497929	0.160691	0.163463	0.0751693	0.0454448	0.101731	0.131004	0.136002	29999.6	0.0828451	0.00804444	0.0719055	0.0400616	0.0106541	0.0716158
Tajikistan	0.0352203	0.0756726	0.0447657	29999.7	29999.7	0.0340946	29999.7	0.0420779	0.0782833	0.111878	0.165424	0.0517161	0.0509389	0.0664399	0.0138421	0.041041	0.0908225	0.144199	0.00915946	0.0442751	29999.7	0.00356475	0.0289371	0.0790229	0.00604424	0.0114573	0.0845141	0.11331	0.0501318	0.0511271	0.0328849	0.0160492	0.0128756	0.0409633	0.113725	0.0519449	0.0547168	0.0335766	0.063301	0.00701518	0.0222585	0.0272559	29999.7	0.0259008	0.11679	0.0368404	0.0686843	0.1194	0.0371301
Thailand	0.0499435	0.0609494	0.0300426	29999.7	29999.7	0.0488178	29999.7	0.0273548	0.0635601	0.0971549	0.150701	0.0369929	0.0362157	0.0517167	0.000881106	0.0263178	0.0760994	0.129476	0.0238827	0.0589982	29999.7	0.0111584	0.0436603	0.0642997	0.0207674	0.00326593	0.0697909	0.0985868	0.064855	0.0658503	0.0476081	0.00132604	0.0275988	0.0556865	0.099002	0.0666681	0.06944	0.0188534	0.0485778	0.00770801	0.0369817	0.0419791	29999.7	0.0111776	0.102067	0.0221172	0.0539611	0.104677	0.0224069
Timor-Leste	0.0324395	0.0784533	0.0475465	29999.7	29999.7	0.0313139	29999.7	0.0448587	0.081064	0.114659	0.168204	0.0544969	0.0537197	0.0692207	0.0166228	0.0438218	0.0936033	0.14698	0.00637871	0.0414943	29999.7	0.0063455	0.0261564	0.0818036	0.00326349	0.014238	0.0872948	0.116091	0.047351	0.0483464	0.0301041	0.01883	0.0100949	0.0381826	0.116506	0.0491641	0.051936	0.0363574	0.0660818	0.00979593	0.0194777	0.0244752	29999.7	0.0286816	0.119571	0.0396211	0.0714651	0.122181	0.0399108
Togo	0.000977987	0.109915	0.079008	29999.7	29999.7	0.000147656	29999.7	0.0763202	0.112526	0.14612	0.199666	0.0859584	0.0851812	0.100682	0.0480844	0.0752833	0.125065	0.178441	0.0250828	0.0100328	29999.7	0.037807	0.00530517	0.113265	0.028198	0.0456995	0.118756	0.147552	0.0158895	0.0168848	0.00135739	0.0502915	0.0213667	0.00672105	0.147967	0.0177026	0.0204745	0.0678189	0.0975433	0.0412575	0.0119838	0.00698635	29999.8	0.0601431	0.151033	0.0710826	0.102927	0.153642	0.0713724
Tokelau	29999.8	29999.6	29999.7	0.00423496	0.0321613	29999.7	0.0183942	29999.7	29999.6	29999.6	29999.6	29999.7	29999.7	29999.6	29999.7	29999.7	29999.6	29999.6	29999.7	29999.8	4.77561e-05	29999.7	29999.7	29999.6	29999.7	29999.7	29999.6	29999.6	29999.8	29999.8	29999.7	29999.7	29999.7	29999.8	29999.6	29999.8	29999.8	29999.7	29999.7	29999.7	29999.7	29999.7	0.0021601	29999.7	29999.6	29999.7	29999.6	29999.6	29999.7
Tonga	0.0475485	0.0633444	0.0324375	29999.7	29999.7	0.0464228	29999.7	0.0297497	0.0659551	0.0995499	0.153096	0.0393879	0.0386107	0.0541117	0.00151388	0.0287128	0.0784943	0.131871	0.0214877	0.0566033	29999.7	0.00876346	0.0412653	0.0666947	0.0183725	0.000870944	0.0721859	0.100982	0.06246	0.0634553	0.0452131	0.00372102	0.0252038	0.0532915	0.101397	0.0642731	0.067045	0.0212484	0.0509728	0.00531302	0.0345867	0.0395841	29999.7	0.0135726	0.104462	0.0245121	0.0563561	0.107072	0.0248019
Trinidad and Tobago	0.0860319	0.0248609	0.00604594	29999.7	29999.6	0.0849063	29999.6	0.00873373	0.0274716	0.0610664	0.114612	0.000904429	0.000127255	0.0156283	0.0369696	0.00977065	0.0400109	0.0933874	0.0599711	0.0950867	29999.7	0.0472469	0.0797488	0.0282112	0.0568559	0.0393544	0.0337024	0.0624983	0.100943	0.101939	0.0836966	0.0347625	0.0636873	0.091775	0.0629135	0.102757	0.105528	0.0172351	0.0124894	0.0437965	0.0730702	0.0780676	29999.7	0.0249109	0.0659786	0.0139713	0.0178726	0.0685882	0.0136816
Tunisia	0.0773298	0.033563	0.00265621	29999.7	29999.6	0.0762042	29999.7	3.15897e-05	0.0361737	0.0697685	0.123314	0.00960657	0.0088294	0.0243304	0.0282675	0.00106851	0.048713	0.10209	0.051269	0.0863846	29999.7	0.0385448	0.0710466	0.0369133	0.0481538	0.0306523	0.0424045	0.0712005	0.0922413	0.0932366	0.0749944	0.0260603	0.0549852	0.0830729	0.0716156	0.0940544	0.0968263	0.00853294	0.0211915	0.0350944	0.064368	0.0693655	29999.7	0.0162087	0.0746808	0.00526919	0.0265748	0.0772904	0.00497945
Turkey	0.121188	0.0102953	0.0412021	29999.6	29999.6	0.120062	29999.6	0.0438899	0.00768455	0.0259102	0.0794559	0.0342517	0.0350289	0.0195279	0.0721257	0.0449268	0.00485472	0.0582312	0.0951273	0.130243	29999.6	0.0824031	0.114905	0.00694495	0.0920121	0.0745106	0.00145375	0.0273422	0.1361	0.137095	0.118853	0.0699186	0.0988434	0.126931	0.0277573	0.137913	0.140685	0.0523912	0.0226668	0.0789526	0.108226	0.113224	29999.6	0.060067	0.0308225	0.0491275	0.0172835	0.0334321	0.0488377
Turkmenistan	0.103479	0.00741405	0.0234928	29999.6	29999.6	0.102353	29999.6	0.0261806	0.0100248	0.0436196	0.0971652	0.0165424	0.0173196	0.00181858	0.0544164	0.0272175	0.022564	0.0759405	0.077418	0.112534	29999.6	0.0646938	0.0971956	0.0107644	0.0743028	0.0568012	0.0162556	0.0450515	0.11839	0.119386	0.101143	0.0522093	0.0811341	0.109222	0.0454666	0.120203	0.122975	0.0346819	0.00495747	0.0612433	0.090517	0.0955144	29999.6	0.0423577	0.0485318	0.0314182	0.000425789	0.0511414	0.0311284
Tuvalu	29999.8	29999.6	29999.7	0.0124814	0.0404078	29999.8	0.0266407	29999.7	29999.6	29999.6	29999.6	29999.7	29999.7	29999.7	29999.7	29999.7	29999.6	29999.6	29999.7	29999.8	0.0082942	29999.7	29999.8	29999.6	29999.7	29999.7	29999.6	29999.6	29999.8	29999.8	29999.8	29999.7	29999.7	29999.8	29999.6	29999.8	29999.8	29999.7	29999.7	29999.7	29999.7	29999.8	0.00608635	29999.7	29999.6	29999.7	29999.7	29999.6	29999.7
Uganda	0.0179313	0.128824	0.0979173	29999.8	29999.7	0.0190569	29999.8	0.0952295	0.131435	0.16503	0.218575	0.104868	0.10409	0.119591	0.0669936	0.0941926	0.143974	0.197351	0.0439921	0.00887648	29999.8	0.0567163	0.0242144	0.132174	0.0471073	0.0646088	0.137666	0.166462	0.00301976	0.00202444	0.0202666	0.0692008	0.0402759	0.0121882	0.166877	0.00120665	0.00156525	0.0867281	0.116453	0.0601667	0.0308931	0.0258956	29999.8	0.0790524	0.169942	0.0899919	0.121836	0.172551	0.0902816
Ukraine	29999.8	29999.7	29999.7	0.0557518	0.0836781	29999.8	0.069911	29999.7	29999.7	29999.7	29999.6	29999.7	29999.7	29999.7	29999.8	29999.7	29999.7	29999.6	29999.8	29999.8	0.0515646	29999.8	29999.8	29999.7	29999.8	29999.8	29999.7	29999.7	29999.8	29999.8	29999.8	29999.8	29999.8	29999.8	29999.7	29999.8	29999.8	29999.7	29999.7	29999.8	29999.8	29999.8	0.0493567	29999.7	29999.7	29999.7	29999.7	29999.6	29999.7
United Arab Emirates	0.101869	0.00902403	0.0218828	29999.6	29999.6	0.100743	29999.6	0.0245706	0.0116347	0.0452295	0.0987752	0.0149324	0.0157096	0.000208602	0.0528065	0.0256075	0.024174	0.0775505	0.075808	0.110924	29999.6	0.0630838	0.0955856	0.0123743	0.0726928	0.0551913	0.0178655	0.0466615	0.11678	0.117776	0.0995334	0.0505993	0.0795242	0.107612	0.0470766	0.118593	0.121365	0.0330719	0.0033475	0.0596334	0.088907	0.0939045	29999.7	0.0407477	0.0501418	0.0298082	0.00203576	0.0527514	0.0295184
United Kingdom	0.145351	0.0344585	0.0653654	29999.6	29999.6	0.144226	29999.6	0.0680532	0.0318478	0.00174696	0.0552926	0.058415	0.0591922	0.0436912	0.096289	0.0690901	0.0193086	0.0340679	0.119291	0.154406	29999.6	0.106566	0.139068	0.0311082	0.116175	0.0986738	0.025617	0.0031789	0.160263	0.161258	0.143016	0.0940819	0.123007	0.151094	0.00359405	0.162076	0.164848	0.0765545	0.0468301	0.103116	0.13239	0.137387	29999.6	0.0842303	0.0066592	0.0732908	0.0414468	0.00926883	0.073001
United Republic of Tanzania	0.00753595	0.118429	0.087522	29999.8	29999.7	0.00866159	29999.7	0.0848342	0.121039	0.154634	0.20818	0.0944723	0.0936952	0.109196	0.0565983	0.0837972	0.133579	0.186955	0.0335967	0.00151884	29999.8	0.046321	0.0138191	0.121779	0.036712	0.0542135	0.12727	0.156066	0.00737556	0.00837089	0.00987132	0.0588054	0.0298806	0.00179288	0.156481	0.00918868	0.0119606	0.0763328	0.106057	0.0497714	0.0204977	0.0155003	29999.8	0.068657	0.159547	0.0795966	0.111441	0.162156	0.0798863
United States of America	0.178536	0.0676431	0.0985499	29999.6	29999.5	0.17741	29999.6	0.101238	0.0650324	0.0314376	0.0221081	0.0915995	0.0923767	0.0768757	0.129474	0.102275	0.0524931	0.000883404	0.152475	0.187591	29999.6	0.139751	0.172253	0.0642928	0.14936	0.131858	0.0588016	0.0300056	0.193447	0.194443	0.176201	0.127266	0.156191	0.184279	0.0295905	0.195261	0.198032	0.109739	0.0800146	0.1363	0.165574	0.170572	29999.6	0.117415	0.0265253	0.106475	0.0746313	0.0239157	0.106186
United States Virgin Islands	0.243357	0.132465	0.163371	29999.5	29999.5	0.242232	29999.5	0.166059	0.129854	0.0962591	0.0427134	0.156421	0.157198	0.141697	0.194295	0.167096	0.117315	0.0639381	0.217297	0.252412	29999.5	0.204572	0.237074	0.129114	0.214181	0.19668	0.123623	0.0948271	0.258269	0.259264	0.241022	0.192088	0.221013	0.2491	0.094412	0.260082	0.262854	0.174561	0.144836	0.201122	0.230396	0.235393	29999.5	0.182236	0.0913468	0.171297	0.139453	0.0887372	0.171007
Uruguay	0.0870772	0.0238156	0.00709121	29999.7	29999.6	0.0859516	29999.6	0.00977901	0.0264263	0.0600211	0.113567	0.000140845	0.000918019	0.014583	0.0380149	0.0108159	0.0389656	0.0923421	0.0610164	0.096132	29999.7	0.0482922	0.0807941	0.0271659	0.0579012	0.0403997	0.0326571	0.0614531	0.101989	0.102984	0.0847418	0.0358077	0.0647326	0.0928203	0.0618682	0.103802	0.106574	0.0182804	0.0114441	0.0448418	0.0741154	0.0791129	29999.7	0.0259561	0.0649334	0.0150166	0.0168273	0.067543	0.0147269
Uzbekistan	0.0855175	0.0253754	0.00553144	29999.7	29999.6	0.0843918	29999.6	0.00821924	0.0279861	0.0615809	0.115127	0.00141892	0.00064175	0.0161427	0.0364551	0.00925615	0.0405254	0.0939019	0.0594567	0.0945722	29999.7	0.0467324	0.0792343	0.0287257	0.0563414	0.0388399	0.0342169	0.0630128	0.100429	0.101424	0.0831821	0.034248	0.0631728	0.0912605	0.063428	0.102242	0.105014	0.0167206	0.0130039	0.043282	0.0725557	0.0775531	29999.7	0.0243964	0.0664931	0.0134568	0.0183871	0.0691027	0.0131671
Vanuatu	0.0539248	0.056968	0.0260612	29999.7	29999.7	0.0527992	29999.7	0.0233734	0.0595787	0.0931735	0.146719	0.0330116	0.0322344	0.0477354	0.00486246	0.0223365	0.072118	0.125494	0.027864	0.0629796	29999.7	0.0151398	0.0476417	0.0603183	0.0247488	0.00724729	0.0658095	0.0946055	0.0688363	0.0698317	0.0515894	0.00265532	0.0315802	0.0596679	0.0950206	0.0706494	0.0734213	0.014872	0.0445965	0.0116894	0.040963	0.0459605	29999.7	0.00719626	0.0980858	0.0181358	0.0499797	0.100695	0.0184255
Venezuela (Bolivarian Republic of)	0.0397358	0.071157	0.0402502	29999.7	29999.7	0.0386102	29999.7	0.0375624	0.0737677	0.107362	0.160908	0.0472005	0.0464234	0.0619244	0.0093265	0.0365254	0.086307	0.139683	0.013675	0.0487906	29999.7	0.000950835	0.0334527	0.0745073	0.0105598	0.00694168	0.0799985	0.108794	0.0546474	0.0556427	0.0374005	0.0115336	0.0173912	0.0454789	0.10921	0.0564605	0.0592324	0.029061	0.0587855	0.0024996	0.0267741	0.0317715	29999.7	0.0213852	0.112275	0.0323248	0.0641687	0.114884	0.0326145
Viet Nam	0.063343	0.0475498	0.016643	29999.7	29999.7	0.0622174	29999.7	0.0139552	0.0501605	0.0837553	0.137301	0.0235934	0.0228162	0.0383172	0.0142807	0.0129183	0.0626998	0.116076	0.0372822	0.0723978	29999.7	0.024558	0.0570599	0.0509001	0.034167	0.0166655	0.0563913	0.0851873	0.0782545	0.0792498	0.0610076	0.0120735	0.0409984	0.0690861	0.0856024	0.0800676	0.0828395	0.00545386	0.0351783	0.0211076	0.0503812	0.0553787	29999.7	0.00222193	0.0886676	0.00871761	0.0405616	0.0912772	0.00900734
Yemen	0.0378591	0.0730337	0.0421269	29999.7	29999.7	0.0367334	29999.7	0.0394391	0.0756445	0.109239	0.162785	0.0490773	0.0483001	0.0638011	0.0112033	0.0384022	0.0881837	0.14156	0.0117983	0.0469139	29999.7	0.000925929	0.0315759	0.076384	0.00868306	0.00881845	0.0818752	0.110671	0.0527706	0.0537659	0.0355237	0.0134104	0.0155144	0.0436021	0.111086	0.0545837	0.0573556	0.0309378	0.0606622	0.00437636	0.0248973	0.0298948	29999.7	0.023262	0.114151	0.0342015	0.0660455	0.116761	0.0344913
Zambia	0.00800356	0.118896	0.0879896	29999.8	29999.7	0.0091292	29999.7	0.0853018	0.121507	0.155102	0.208648	0.0949399	0.0941628	0.109664	0.0570659	0.0842649	0.134046	0.187423	0.0340644	0.00105123	29999.8	0.0467886	0.0142867	0.122247	0.0371796	0.0546811	0.127738	0.156534	0.00690795	0.00790328	0.0103389	0.0592731	0.0303482	0.0022605	0.156949	0.00872107	0.011493	0.0768004	0.106525	0.050239	0.0209653	0.0159679	29999.8	0.0691246	0.160014	0.0800642	0.111908	0.162624	0.0803539
Zimbabwe	0.00860288	0.119496	0.0885889	29999.8	29999.7	0.00972853	29999.7	0.0859011	0.122106	0.155701	0.209247	0.0955393	0.0947621	0.110263	0.0576652	0.0848642	0.134646	0.188022	0.0346637	0.00045191	29999.8	0.0473879	0.014886	0.122846	0.0377789	0.0552804	0.128337	0.157133	0.00630863	0.00730396	0.0109383	0.0598724	0.0309475	0.00285982	0.157548	0.00812174	0.0108936	0.0773997	0.107124	0.0508383	0.0215647	0.0165672	29999.8	0.069724	0.160613	0.0806635	0.112507	0.163223	0.0809532
Distance Matrix of the burden of disease scores of CVD per country and territory
Matrix for missing values - CVD	Afghanistan	Albania	Algeria	American Samoa	Andorra	Angola	Antigua and Barbuda	Argentina	Armenia	Australia	Austria	Azerbaijan	Bahamas	Bahrain	Bangladesh	Barbados	Belarus	Belgium	Belize	Benin	Bermuda	Bhutan	Bolivia (Plurinational State of)	Bosnia and Herzegovina	Botswana	Brazil	Brunei Darussalam	Bulgaria	Burkina Faso	Burundi	Côte d'Ivoire	Cabo Verde	Cambodia	Cameroon	Canada	Central African Republic	Chad	Chile	China	Colombia	Comoros	Congo	Cook Islands	Costa Rica	Croatia	Cuba	Cyprus	Czechia	Democratic People's Republic of Korea
Afghanistan	0	0.106991	0.0589249	0.0693776	0.0323908	0.0124564	0.0513026	0.0353928	0.0989633	0.0435868	0.0721442	0.0756745	0.0337761	0.0205497	0.0516386	0.0638065	0.120686	0.0431254	0.0113954	0.018047	0.0786587	0.0361941	0.00572151	0.0993082	0.00973198	0.0242918	0.0273067	0.127461	0.0196912	0.0155818	0.00824347	0.0484839	0.0250785	0.0114901	0.0527492	0.0171099	0.0239273	0.0192498	0.0935271	0.0203811	0.00684685	0.00651572	0.0779929	0.0237061	0.0856385	0.0555742	0.0481622	0.0882144	0.0984092
Albania	0.106991	0	0.0480659	0.0376132	0.0746	0.119447	0.0556882	0.071598	0.00802745	0.063404	0.0348466	0.0313163	0.0732147	0.0864411	0.0553522	0.0431842	0.013695	0.0638654	0.0955954	0.125038	0.0283321	0.0707967	0.112712	0.00768259	0.116723	0.082699	0.0796841	0.0204705	0.126682	0.122573	0.115234	0.0585069	0.0819123	0.118481	0.0542416	0.124101	0.130918	0.0877409	0.0134637	0.0866097	0.100144	0.100475	0.0289979	0.0832847	0.0213523	0.0514166	0.0588286	0.0187764	0.00858157
Algeria	0.0589249	0.0480659	0	0.0104527	0.0265341	0.0713813	0.0076223	0.0235321	0.0400384	0.0153381	0.0132193	0.0167496	0.0251488	0.0383752	0.00728633	0.00488163	0.0617609	0.0157995	0.0475295	0.0769719	0.0197338	0.0227308	0.0646464	0.0403833	0.0686569	0.0346331	0.0316182	0.0685364	0.0786161	0.0745067	0.0671684	0.010441	0.0338464	0.070415	0.00617569	0.0760348	0.0828522	0.0396751	0.0346022	0.0385438	0.0520781	0.0524092	0.019068	0.0352188	0.0267136	0.00335071	0.0107627	0.0292894	0.0394843
American Samoa	0.0693776	0.0376132	0.0104527	0	0.0369868	0.081834	0.018075	0.0339848	0.0295857	0.0257908	0.00276659	0.00629687	0.0356015	0.0488279	0.017739	0.00557106	0.0513082	0.0262522	0.0579822	0.0874246	0.00928112	0.0331835	0.0750991	0.0299306	0.0791096	0.0450858	0.0420709	0.0580837	0.0890688	0.0849594	0.0776211	0.0208937	0.0442991	0.0808677	0.0166284	0.0864875	0.0933049	0.0501278	0.0241495	0.0489965	0.0625307	0.0628619	0.00861532	0.0456715	0.0162609	0.0138034	0.0212154	0.0188368	0.0290316
Andorra	0.0323908	0.0746	0.0265341	0.0369868	0	0.0448472	0.0189118	0.00300201	0.0665725	0.0111959	0.0397534	0.0432836	0.0013853	0.0118411	0.0192478	0.0314157	0.088295	0.0107346	0.0209954	0.0504379	0.0462679	0.00380324	0.0381123	0.0669174	0.0421228	0.00809904	0.00508416	0.0950705	0.052082	0.0479727	0.0406343	0.0160931	0.0073123	0.0438809	0.0203584	0.0495007	0.0563181	0.013141	0.0611363	0.0120097	0.025544	0.0258751	0.0456021	0.00868472	0.0532477	0.0231834	0.0157714	0.0558235	0.0660184
Angola	0.0124564	0.119447	0.0713813	0.081834	0.0448472	0	0.063759	0.0478492	0.11142	0.0560432	0.0846006	0.0881308	0.0462325	0.0330061	0.064095	0.0762629	0.133142	0.0555818	0.0238518	0.00559066	0.0911151	0.0486504	0.00673486	0.111765	0.0027244	0.0367482	0.039763	0.139918	0.0072348	0.00312545	0.00421291	0.0609403	0.0375349	0.000966303	0.0652056	0.00465348	0.0114709	0.0317062	0.105983	0.0328375	0.0193032	0.0189721	0.0904493	0.0361625	0.0980949	0.0680306	0.0606186	0.100671	0.110866
Antigua and Barbuda	0.0513026	0.0556882	0.0076223	0.018075	0.0189118	0.063759	0	0.0159098	0.0476607	0.00771584	0.0208416	0.0243719	0.0175265	0.0307529	0.000335972	0.0125039	0.0693832	0.00817723	0.0399072	0.0693496	0.0273561	0.0151085	0.0570241	0.0480056	0.0610346	0.0270108	0.0239959	0.0761587	0.0709938	0.0668844	0.0595461	0.00281869	0.0262241	0.0627927	0.00144661	0.0684125	0.0752299	0.0320528	0.0422245	0.0309215	0.0444558	0.0447869	0.0266903	0.0275965	0.0343359	0.00427159	0.00314038	0.0369117	0.0471066
Argentina	0.0353928	0.071598	0.0235321	0.0339848	0.00300201	0.0478492	0.0159098	0	0.0635705	0.00819394	0.0367514	0.0402816	0.00161671	0.0148431	0.0162458	0.0284137	0.085293	0.00773255	0.0239974	0.0534399	0.0432659	0.000801237	0.0411143	0.0639154	0.0451248	0.011101	0.00808617	0.0920685	0.055084	0.0509747	0.0436363	0.0130911	0.0103143	0.0468829	0.0173564	0.0525027	0.0593201	0.016143	0.0581343	0.0150117	0.028546	0.0288771	0.0426001	0.0116867	0.0502457	0.0201814	0.0127694	0.0528215	0.0630164
Armenia	0.0989633	0.00802745	0.0400384	0.0295857	0.0665725	0.11142	0.0476607	0.0635705	0	0.0553766	0.0268192	0.0232889	0.0651872	0.0784136	0.0473248	0.0351568	0.0217225	0.055838	0.0875679	0.11701	0.0203046	0.0627693	0.104685	0.000344859	0.108695	0.0746716	0.0716567	0.028498	0.118655	0.114545	0.107207	0.0504794	0.0738848	0.110453	0.0462141	0.116073	0.122891	0.0797135	0.00543625	0.0785822	0.0921165	0.0924476	0.0209704	0.0752572	0.0133248	0.0433891	0.0508011	0.010749	0.000554123
Australia	0.0435868	0.063404	0.0153381	0.0257908	0.0111959	0.0560432	0.00771584	0.00819394	0.0553766	0	0.0285574	0.0320877	0.00981065	0.023037	0.00805181	0.0202198	0.077099	0.000461392	0.0321914	0.0616338	0.0350719	0.00739271	0.0493083	0.0557214	0.0533188	0.019295	0.0162801	0.0838746	0.063278	0.0591686	0.0518302	0.00489715	0.0185083	0.0550768	0.00916244	0.0606966	0.067514	0.0243369	0.0499403	0.0232057	0.0367399	0.0370711	0.0344061	0.0198807	0.0420517	0.0119874	0.00457546	0.0446276	0.0548224
Austria	0.0721442	0.0348466	0.0132193	0.00276659	0.0397534	0.0846006	0.0208416	0.0367514	0.0268192	0.0285574	0	0.00353027	0.0383681	0.0515945	0.0205056	0.00833765	0.0485416	0.0290188	0.0607488	0.0901912	0.00651452	0.0359501	0.0778657	0.027164	0.0818762	0.0478524	0.0448375	0.0553171	0.0918354	0.087726	0.0803877	0.0236603	0.0470657	0.0836343	0.019395	0.089254	0.0960715	0.0528943	0.0213829	0.0517631	0.0652973	0.0656285	0.00584872	0.0484381	0.0134943	0.01657	0.023982	0.0160702	0.026265
Azerbaijan	0.0756745	0.0313163	0.0167496	0.00629687	0.0432836	0.0881308	0.0243719	0.0402816	0.0232889	0.0320877	0.00353027	0	0.0418983	0.0551247	0.0240359	0.0118679	0.0450113	0.0325491	0.0642791	0.0937215	0.00298425	0.0394804	0.081396	0.0236337	0.0854064	0.0513827	0.0483678	0.0517869	0.0953656	0.0912563	0.0839179	0.0271905	0.0505959	0.0871645	0.0229252	0.0927843	0.0996017	0.0564246	0.0178526	0.0552934	0.0688276	0.0691587	0.00231845	0.0519684	0.00996404	0.0201003	0.0275122	0.0125399	0.0227348
Bahamas	0.0337761	0.0732147	0.0251488	0.0356015	0.0013853	0.0462325	0.0175265	0.00161671	0.0651872	0.00981065	0.0383681	0.0418983	0	0.0132264	0.0178625	0.0300304	0.0869097	0.00934926	0.0223807	0.0518232	0.0448826	0.00241795	0.0394976	0.0655321	0.0435081	0.00948434	0.00646946	0.0936852	0.0534673	0.049358	0.0420196	0.0147078	0.0086976	0.0452662	0.0189731	0.050886	0.0577034	0.0145263	0.059751	0.013395	0.0269293	0.0272604	0.0442168	0.01007	0.0518624	0.0217981	0.0143861	0.0544382	0.0646331
Bahrain	0.0205497	0.0864411	0.0383752	0.0488279	0.0118411	0.0330061	0.0307529	0.0148431	0.0784136	0.023037	0.0515945	0.0551247	0.0132264	0	0.0310888	0.0432568	0.100136	0.0225756	0.00915433	0.0385968	0.058109	0.0156443	0.0262713	0.0787585	0.0302817	0.00374205	0.00675692	0.106912	0.0402409	0.0361316	0.0287932	0.0279342	0.00452879	0.0320398	0.0321995	0.0376596	0.044477	0.00129989	0.0729774	0.00016863	0.0137029	0.014034	0.0574432	0.00315636	0.0650888	0.0350245	0.0276125	0.0676646	0.0778595
Bangladesh	0.0516386	0.0553522	0.00728633	0.017739	0.0192478	0.064095	0.000335972	0.0162458	0.0473248	0.00805181	0.0205056	0.0240359	0.0178625	0.0310888	0	0.012168	0.0690472	0.0085132	0.0402432	0.0696856	0.0270201	0.0154445	0.0573601	0.0476696	0.0613706	0.0273468	0.0243319	0.0758227	0.0713298	0.0672204	0.0598821	0.00315466	0.0265601	0.0631287	0.00111064	0.0687484	0.0755659	0.0323887	0.0418885	0.0312575	0.0447917	0.0451229	0.0263543	0.0279325	0.0339999	0.00393562	0.00347635	0.0365758	0.0467706
Barbados	0.0638065	0.0431842	0.00488163	0.00557106	0.0314157	0.0762629	0.0125039	0.0284137	0.0351568	0.0202198	0.00833765	0.0118679	0.0300304	0.0432568	0.012168	0	0.0568793	0.0206812	0.0524111	0.0818536	0.0148522	0.0276125	0.0695281	0.0355017	0.0735385	0.0395148	0.0364999	0.0636548	0.0834977	0.0793884	0.07205	0.0153226	0.038728	0.0752966	0.0110573	0.0809164	0.0877338	0.0445567	0.0297206	0.0434254	0.0569597	0.0572908	0.0141864	0.0401004	0.021832	0.00823234	0.0156443	0.0244078	0.0346027
Belarus	0.120686	0.013695	0.0617609	0.0513082	0.088295	0.133142	0.0693832	0.085293	0.0217225	0.077099	0.0485416	0.0450113	0.0869097	0.100136	0.0690472	0.0568793	0	0.0775604	0.10929	0.138733	0.0420271	0.0844917	0.126407	0.0213776	0.130418	0.096394	0.0933791	0.00677553	0.140377	0.136268	0.128929	0.0722019	0.0956073	0.132176	0.0679366	0.137796	0.144613	0.101436	0.0271587	0.100305	0.113839	0.11417	0.0426929	0.0969797	0.0350473	0.0651116	0.0725236	0.0324714	0.0222766
Belgium	0.0431254	0.0638654	0.0157995	0.0262522	0.0107346	0.0555818	0.00817723	0.00773255	0.055838	0.000461392	0.0290188	0.0325491	0.00934926	0.0225756	0.0085132	0.0206812	0.0775604	0	0.03173	0.0611724	0.0355333	0.00693131	0.0488469	0.0561828	0.0528574	0.0188336	0.0158187	0.0843359	0.0628166	0.0587072	0.0513689	0.00535854	0.0180469	0.0546155	0.00962384	0.0602352	0.0670527	0.0238755	0.0504017	0.0227443	0.0362785	0.0366097	0.0348675	0.0194193	0.0425131	0.0124488	0.00503685	0.045089	0.0552838
Belize	0.0113954	0.0955954	0.0475295	0.0579822	0.0209954	0.0238518	0.0399072	0.0239974	0.0875679	0.0321914	0.0607488	0.0642791	0.0223807	0.00915433	0.0402432	0.0524111	0.10929	0.03173	0	0.0294424	0.0672633	0.0247987	0.0171169	0.0879128	0.0211274	0.0128964	0.0159112	0.116066	0.0310866	0.0269772	0.0196389	0.0370885	0.0136831	0.0228855	0.0413538	0.0285053	0.0353227	0.00785444	0.0821317	0.00898569	0.00454856	0.00487969	0.0665975	0.0123107	0.0742431	0.0441788	0.0367668	0.0768189	0.0870138
Benin	0.018047	0.125038	0.0769719	0.0874246	0.0504379	0.00559066	0.0693496	0.0534399	0.11701	0.0616338	0.0901912	0.0937215	0.0518232	0.0385968	0.0696856	0.0818536	0.138733	0.0611724	0.0294424	0	0.0967058	0.0542411	0.0123255	0.117355	0.00831506	0.0423388	0.0453537	0.145508	0.00164414	0.00246521	0.00980357	0.066531	0.0431256	0.00655696	0.0707963	0.00093718	0.00588023	0.0372969	0.111574	0.0384281	0.0248939	0.0245628	0.09604	0.0417531	0.103686	0.0736212	0.0662093	0.106261	0.116456
Bermuda	0.0786587	0.0283321	0.0197338	0.00928112	0.0462679	0.0911151	0.0273561	0.0432659	0.0203046	0.0350719	0.00651452	0.00298425	0.0448826	0.058109	0.0270201	0.0148522	0.0420271	0.0355333	0.0672633	0.0967058	0	0.0424646	0.0843802	0.0206495	0.0883907	0.0543669	0.0513521	0.0488026	0.0983499	0.0942405	0.0869022	0.0301748	0.0535802	0.0901488	0.0259095	0.0957686	0.102586	0.0594089	0.0148684	0.0582776	0.0718119	0.072143	0.000665799	0.0549526	0.00697979	0.0230845	0.0304965	0.00955564	0.0197505
Bhutan	0.0361941	0.0707967	0.0227308	0.0331835	0.00380324	0.0486504	0.0151085	0.000801237	0.0627693	0.00739271	0.0359501	0.0394804	0.00241795	0.0156443	0.0154445	0.0276125	0.0844917	0.00693131	0.0247987	0.0542411	0.0424646	0	0.0419156	0.0631141	0.0459261	0.0119023	0.00888741	0.0912673	0.0558853	0.0517759	0.0444375	0.0122899	0.0111155	0.0476841	0.0165551	0.0533039	0.0601213	0.0169442	0.057333	0.015813	0.0293472	0.0296784	0.0417988	0.012488	0.0494444	0.0193801	0.0119682	0.0520203	0.0622152
Bolivia (Plurinational State of)	0.00572151	0.112712	0.0646464	0.0750991	0.0381123	0.00673486	0.0570241	0.0411143	0.104685	0.0493083	0.0778657	0.081396	0.0394976	0.0262713	0.0573601	0.0695281	0.126407	0.0488469	0.0171169	0.0123255	0.0843802	0.0419156	0	0.10503	0.00401047	0.0300133	0.0330282	0.133183	0.0139697	0.00986032	0.00252196	0.0542054	0.0308	0.00576856	0.0584707	0.0113883	0.0182058	0.0249714	0.0992486	0.0261026	0.0125684	0.0122372	0.0837144	0.0294276	0.09136	0.0612957	0.0538837	0.0939359	0.104131
Bosnia and Herzegovina	0.0993082	0.00768259	0.0403833	0.0299306	0.0669174	0.111765	0.0480056	0.0639154	0.000344859	0.0557214	0.027164	0.0236337	0.0655321	0.0787585	0.0476696	0.0355017	0.0213776	0.0561828	0.0879128	0.117355	0.0206495	0.0631141	0.10503	0	0.10904	0.0750164	0.0720015	0.0281531	0.118999	0.11489	0.107552	0.0508243	0.0742297	0.110798	0.046559	0.116418	0.123235	0.0800584	0.00578111	0.0789271	0.0924614	0.0927925	0.0213153	0.0756021	0.0136697	0.043734	0.051146	0.0110938	0.000898982
Botswana	0.00973198	0.116723	0.0686569	0.0791096	0.0421228	0.0027244	0.0610346	0.0451248	0.108695	0.0533188	0.0818762	0.0854064	0.0435081	0.0302817	0.0613706	0.0735385	0.130418	0.0528574	0.0211274	0.00831506	0.0883907	0.0459261	0.00401047	0.10904	0	0.0340238	0.0370386	0.137193	0.0099592	0.00584985	0.00148851	0.0582159	0.0348105	0.00175809	0.0624812	0.00737788	0.0141953	0.0289818	0.103259	0.0301131	0.0165788	0.0162477	0.0877249	0.0334381	0.0953705	0.0653062	0.0578942	0.0979463	0.108141
Brazil	0.0242918	0.082699	0.0346331	0.0450858	0.00809904	0.0367482	0.0270108	0.011101	0.0746716	0.019295	0.0478524	0.0513827	0.00948434	0.00374205	0.0273468	0.0395148	0.096394	0.0188336	0.0128964	0.0423388	0.0543669	0.0119023	0.0300133	0.0750164	0.0340238	0	0.00301488	0.10317	0.043983	0.0398736	0.0325353	0.0241921	0.000786738	0.0357819	0.0284574	0.0414016	0.0482191	0.00504194	0.0692353	0.00391068	0.0174449	0.0177761	0.0537011	0.000585683	0.0613467	0.0312824	0.0238704	0.0639226	0.0741174
Brunei Darussalam	0.0273067	0.0796841	0.0316182	0.0420709	0.00508416	0.039763	0.0239959	0.00808617	0.0716567	0.0162801	0.0448375	0.0483678	0.00646946	0.00675692	0.0243319	0.0364999	0.0933791	0.0158187	0.0159112	0.0453537	0.0513521	0.00888741	0.0330282	0.0720015	0.0370386	0.00301488	0	0.100155	0.0469978	0.0428885	0.0355501	0.0211773	0.00222814	0.0387967	0.0254426	0.0444165	0.0512339	0.00805681	0.0662204	0.00692556	0.0204598	0.0207909	0.0506863	0.00360056	0.0583318	0.0282675	0.0208556	0.0609077	0.0711026
Bulgaria	0.127461	0.0204705	0.0685364	0.0580837	0.0950705	0.139918	0.0761587	0.0920685	0.028498	0.0838746	0.0553171	0.0517869	0.0936852	0.106912	0.0758227	0.0636548	0.00677553	0.0843359	0.116066	0.145508	0.0488026	0.0912673	0.133183	0.0281531	0.137193	0.10317	0.100155	0	0.147153	0.143043	0.135705	0.0789774	0.102383	0.138951	0.0747121	0.144571	0.151389	0.108211	0.0339342	0.10708	0.120614	0.120946	0.0494684	0.103755	0.0418228	0.0718871	0.0792991	0.039247	0.0290521
Burkina Faso	0.0196912	0.126682	0.0786161	0.0890688	0.052082	0.0072348	0.0709938	0.055084	0.118655	0.063278	0.0918354	0.0953656	0.0534673	0.0402409	0.0713298	0.0834977	0.140377	0.0628166	0.0310866	0.00164414	0.0983499	0.0558853	0.0139697	0.118999	0.0099592	0.043983	0.0469978	0.147153	0	0.00410935	0.0114477	0.0681751	0.0447697	0.00820111	0.0724404	0.00258132	0.00423609	0.038941	0.113218	0.0400723	0.026538	0.0262069	0.0976841	0.0433973	0.10533	0.0752654	0.0678534	0.107906	0.1181
Burundi	0.0155818	0.122573	0.0745067	0.0849594	0.0479727	0.00312545	0.0668844	0.0509747	0.114545	0.0591686	0.087726	0.0912563	0.049358	0.0361316	0.0672204	0.0793884	0.136268	0.0587072	0.0269772	0.00246521	0.0942405	0.0517759	0.00986032	0.11489	0.00584985	0.0398736	0.0428885	0.143043	0.00410935	0	0.00733836	0.0640658	0.0406604	0.00409176	0.068331	0.00152803	0.00834544	0.0348317	0.109109	0.0359629	0.0224287	0.0220975	0.0935747	0.0392879	0.10122	0.071156	0.0637441	0.103796	0.113991
Côte d'Ivoire	0.00824347	0.115234	0.0671684	0.0776211	0.0406343	0.00421291	0.0595461	0.0436363	0.107207	0.0518302	0.0803877	0.0839179	0.0420196	0.0287932	0.0598821	0.07205	0.128929	0.0513689	0.0196389	0.00980357	0.0869022	0.0444375	0.00252196	0.107552	0.00148851	0.0325353	0.0355501	0.135705	0.0114477	0.00733836	0	0.0567274	0.033322	0.0032466	0.0609927	0.00886639	0.0156838	0.0274933	0.101771	0.0286246	0.0150903	0.0147592	0.0862364	0.0319496	0.093882	0.0638177	0.0564057	0.0964578	0.106653
Cabo Verde	0.0484839	0.0585069	0.010441	0.0208937	0.0160931	0.0609403	0.00281869	0.0130911	0.0504794	0.00489715	0.0236603	0.0271905	0.0147078	0.0279342	0.00315466	0.0153226	0.0722019	0.00535854	0.0370885	0.066531	0.0301748	0.0122899	0.0542054	0.0508243	0.0582159	0.0241921	0.0211773	0.0789774	0.0681751	0.0640658	0.0567274	0	0.0234054	0.059974	0.0042653	0.0655938	0.0724112	0.0292341	0.0450432	0.0281028	0.0416371	0.0419682	0.029509	0.0247778	0.0371546	0.00709028	0.00032169	0.0397304	0.0499253
Cambodia	0.0250785	0.0819123	0.0338464	0.0442991	0.0073123	0.0375349	0.0262241	0.0103143	0.0738848	0.0185083	0.0470657	0.0505959	0.0086976	0.00452879	0.0265601	0.038728	0.0956073	0.0180469	0.0136831	0.0431256	0.0535802	0.0111155	0.0308	0.0742297	0.0348105	0.000786738	0.00222814	0.102383	0.0447697	0.0406604	0.033322	0.0234054	0	0.0365686	0.0276707	0.0421884	0.0490058	0.00582867	0.0684486	0.00469742	0.0182317	0.0185628	0.0529144	0.00137242	0.06056	0.0304957	0.0230837	0.0631358	0.0733307
Cameroon	0.0114901	0.118481	0.070415	0.0808677	0.0438809	0.000966303	0.0627927	0.0468829	0.110453	0.0550768	0.0836343	0.0871645	0.0452662	0.0320398	0.0631287	0.0752966	0.132176	0.0546155	0.0228855	0.00655696	0.0901488	0.0476841	0.00576856	0.110798	0.00175809	0.0357819	0.0387967	0.138951	0.00820111	0.00409176	0.0032466	0.059974	0.0365686	0	0.0642393	0.00561978	0.0124372	0.0307399	0.105017	0.0318712	0.0183369	0.0180058	0.089483	0.0351962	0.0971286	0.0670643	0.0596523	0.0997044	0.109899
Canada	0.0527492	0.0542416	0.00617569	0.0166284	0.0203584	0.0652056	0.00144661	0.0173564	0.0462141	0.00916244	0.019395	0.0229252	0.0189731	0.0321995	0.00111064	0.0110573	0.0679366	0.00962384	0.0413538	0.0707963	0.0259095	0.0165551	0.0584707	0.046559	0.0624812	0.0284574	0.0254426	0.0747121	0.0724404	0.068331	0.0609927	0.0042653	0.0276707	0.0642393	0	0.0698591	0.0766765	0.0334994	0.0407779	0.0323681	0.0459024	0.0462335	0.0252437	0.0290431	0.0328893	0.00282498	0.00458699	0.0354651	0.04566
Central African Republic	0.0171099	0.124101	0.0760348	0.0864875	0.0495007	0.00465348	0.0684125	0.0525027	0.116073	0.0606966	0.089254	0.0927843	0.050886	0.0376596	0.0687484	0.0809164	0.137796	0.0602352	0.0285053	0.00093718	0.0957686	0.0533039	0.0113883	0.116418	0.00737788	0.0414016	0.0444165	0.144571	0.00258132	0.00152803	0.00886639	0.0655938	0.0421884	0.00561978	0.0698591	0	0.00681741	0.0363597	0.110637	0.037491	0.0239567	0.0236256	0.0951028	0.040816	0.102748	0.0726841	0.0652721	0.105324	0.115519
Chad	0.0239273	0.130918	0.0828522	0.0933049	0.0563181	0.0114709	0.0752299	0.0593201	0.122891	0.067514	0.0960715	0.0996017	0.0577034	0.044477	0.0755659	0.0877338	0.144613	0.0670527	0.0353227	0.00588023	0.102586	0.0601213	0.0182058	0.123235	0.0141953	0.0482191	0.0512339	0.151389	0.00423609	0.00834544	0.0156838	0.0724112	0.0490058	0.0124372	0.0766765	0.00681741	0	0.0431771	0.117454	0.0443084	0.0307741	0.030443	0.10192	0.0476334	0.109566	0.0795015	0.0720895	0.112142	0.122336
Chile	0.0192498	0.0877409	0.0396751	0.0501278	0.013141	0.0317062	0.0320528	0.016143	0.0797135	0.0243369	0.0528943	0.0564246	0.0145263	0.00129989	0.0323887	0.0445567	0.101436	0.0238755	0.00785444	0.0372969	0.0594089	0.0169442	0.0249714	0.0800584	0.0289818	0.00504194	0.00805681	0.108211	0.038941	0.0348317	0.0274933	0.0292341	0.00582867	0.0307399	0.0334994	0.0363597	0.0431771	0	0.0742772	0.00113126	0.012403	0.0127341	0.0587431	0.00445625	0.0663887	0.0363244	0.0289124	0.0689645	0.0791594
China	0.0935271	0.0134637	0.0346022	0.0241495	0.0611363	0.105983	0.0422245	0.0581343	0.00543625	0.0499403	0.0213829	0.0178526	0.059751	0.0729774	0.0418885	0.0297206	0.0271587	0.0504017	0.0821317	0.111574	0.0148684	0.057333	0.0992486	0.00578111	0.103259	0.0692353	0.0662204	0.0339342	0.113218	0.109109	0.101771	0.0450432	0.0684486	0.105017	0.0407779	0.110637	0.117454	0.0742772	0	0.073146	0.0866802	0.0870114	0.0155342	0.069821	0.00788859	0.0379529	0.0453649	0.00531274	0.00488213
Colombia	0.0203811	0.0866097	0.0385438	0.0489965	0.0120097	0.0328375	0.0309215	0.0150117	0.0785822	0.0232057	0.0517631	0.0552934	0.013395	0.00016863	0.0312575	0.0434254	0.100305	0.0227443	0.00898569	0.0384281	0.0582776	0.015813	0.0261026	0.0789271	0.0301131	0.00391068	0.00692556	0.10708	0.0400723	0.0359629	0.0286246	0.0281028	0.00469742	0.0318712	0.0323681	0.037491	0.0443084	0.00113126	0.073146	0	0.0135343	0.0138654	0.0576118	0.00332499	0.0652574	0.0351931	0.0277811	0.0678332	0.0780281
Comoros	0.00684685	0.100144	0.0520781	0.0625307	0.025544	0.0193032	0.0444558	0.028546	0.0921165	0.0367399	0.0652973	0.0688276	0.0269293	0.0137029	0.0447917	0.0569597	0.113839	0.0362785	0.00454856	0.0248939	0.0718119	0.0293472	0.0125684	0.0924614	0.0165788	0.0174449	0.0204598	0.120614	0.026538	0.0224287	0.0150903	0.0416371	0.0182317	0.0183369	0.0459024	0.0239567	0.0307741	0.012403	0.0866802	0.0135343	0	0.000331133	0.0711461	0.0168593	0.0787917	0.0487274	0.0413154	0.0813675	0.0915624
Congo	0.00651572	0.100475	0.0524092	0.0628619	0.0258751	0.0189721	0.0447869	0.0288771	0.0924476	0.0370711	0.0656285	0.0691587	0.0272604	0.014034	0.0451229	0.0572908	0.11417	0.0366097	0.00487969	0.0245628	0.072143	0.0296784	0.0122372	0.0927925	0.0162477	0.0177761	0.0207909	0.120946	0.0262069	0.0220975	0.0147592	0.0419682	0.0185628	0.0180058	0.0462335	0.0236256	0.030443	0.0127341	0.0870114	0.0138654	0.000331133	0	0.0714772	0.0171904	0.0791228	0.0490585	0.0416465	0.0816986	0.0918935
Cook Islands	0.0779929	0.0289979	0.019068	0.00861532	0.0456021	0.0904493	0.0266903	0.0426001	0.0209704	0.0344061	0.00584872	0.00231845	0.0442168	0.0574432	0.0263543	0.0141864	0.0426929	0.0348675	0.0665975	0.09604	0.000665799	0.0417988	0.0837144	0.0213153	0.0877249	0.0537011	0.0506863	0.0494684	0.0976841	0.0935747	0.0862364	0.029509	0.0529144	0.089483	0.0252437	0.0951028	0.10192	0.0587431	0.0155342	0.0576118	0.0711461	0.0714772	0	0.0542868	0.00764559	0.0224187	0.0298307	0.0102214	0.0204163
Costa Rica	0.0237061	0.0832847	0.0352188	0.0456715	0.00868472	0.0361625	0.0275965	0.0116867	0.0752572	0.0198807	0.0484381	0.0519684	0.01007	0.00315636	0.0279325	0.0401004	0.0969797	0.0194193	0.0123107	0.0417531	0.0549526	0.012488	0.0294276	0.0756021	0.0334381	0.000585683	0.00360056	0.103755	0.0433973	0.0392879	0.0319496	0.0247778	0.00137242	0.0351962	0.0290431	0.040816	0.0476334	0.00445625	0.069821	0.00332499	0.0168593	0.0171904	0.0542868	0	0.0619324	0.0318681	0.0244561	0.0645083	0.0747031
Croatia	0.0856385	0.0213523	0.0267136	0.0162609	0.0532477	0.0980949	0.0343359	0.0502457	0.0133248	0.0420517	0.0134943	0.00996404	0.0518624	0.0650888	0.0339999	0.021832	0.0350473	0.0425131	0.0742431	0.103686	0.00697979	0.0494444	0.09136	0.0136697	0.0953705	0.0613467	0.0583318	0.0418228	0.10533	0.10122	0.093882	0.0371546	0.06056	0.0971286	0.0328893	0.102748	0.109566	0.0663887	0.00788859	0.0652574	0.0787917	0.0791228	0.00764559	0.0619324	0	0.0300643	0.0374763	0.00257585	0.0127707
Cuba	0.0555742	0.0514166	0.00335071	0.0138034	0.0231834	0.0680306	0.00427159	0.0201814	0.0433891	0.0119874	0.01657	0.0201003	0.0217981	0.0350245	0.00393562	0.00823234	0.0651116	0.0124488	0.0441788	0.0736212	0.0230845	0.0193801	0.0612957	0.043734	0.0653062	0.0312824	0.0282675	0.0718871	0.0752654	0.071156	0.0638177	0.00709028	0.0304957	0.0670643	0.00282498	0.0726841	0.0795015	0.0363244	0.0379529	0.0351931	0.0487274	0.0490585	0.0224187	0.0318681	0.0300643	0	0.00741197	0.0326401	0.042835
Cyprus	0.0481622	0.0588286	0.0107627	0.0212154	0.0157714	0.0606186	0.00314038	0.0127694	0.0508011	0.00457546	0.023982	0.0275122	0.0143861	0.0276125	0.00347635	0.0156443	0.0725236	0.00503685	0.0367668	0.0662093	0.0304965	0.0119682	0.0538837	0.051146	0.0578942	0.0238704	0.0208556	0.0792991	0.0678534	0.0637441	0.0564057	0.00032169	0.0230837	0.0596523	0.00458699	0.0652721	0.0720895	0.0289124	0.0453649	0.0277811	0.0413154	0.0416465	0.0298307	0.0244561	0.0374763	0.00741197	0	0.0400521	0.050247
Czechia	0.0882144	0.0187764	0.0292894	0.0188368	0.0558235	0.100671	0.0369117	0.0528215	0.010749	0.0446276	0.0160702	0.0125399	0.0544382	0.0676646	0.0365758	0.0244078	0.0324714	0.045089	0.0768189	0.106261	0.00955564	0.0520203	0.0939359	0.0110938	0.0979463	0.0639226	0.0609077	0.039247	0.107906	0.103796	0.0964578	0.0397304	0.0631358	0.0997044	0.0354651	0.105324	0.112142	0.0689645	0.00531274	0.0678332	0.0813675	0.0816986	0.0102214	0.0645083	0.00257585	0.0326401	0.0400521	0	0.0101949
Democratic People's Republic of Korea	0.0984092	0.00858157	0.0394843	0.0290316	0.0660184	0.110866	0.0471066	0.0630164	0.000554123	0.0548224	0.026265	0.0227348	0.0646331	0.0778595	0.0467706	0.0346027	0.0222766	0.0552838	0.0870138	0.116456	0.0197505	0.0622152	0.104131	0.000898982	0.108141	0.0741174	0.0711026	0.0290521	0.1181	0.113991	0.106653	0.0499253	0.0733307	0.109899	0.04566	0.115519	0.122336	0.0791594	0.00488213	0.0780281	0.0915624	0.0918935	0.0204163	0.0747031	0.0127707	0.042835	0.050247	0.0101949	0
Democratic Republic of the Congo	0.00977315	0.116764	0.0686981	0.0791507	0.042164	0.00268323	0.0610758	0.045166	0.108736	0.0533599	0.0819173	0.0854476	0.0435493	0.0303229	0.0614117	0.0735797	0.130459	0.0528985	0.0211686	0.00827389	0.0884319	0.0459672	0.00405164	0.109081	4.11683e-05	0.0340649	0.0370798	0.137234	0.00991803	0.00580868	0.00152968	0.0582571	0.0348517	0.00171692	0.0625224	0.00733671	0.0141541	0.029023	0.1033	0.0301543	0.01662	0.0162889	0.0877661	0.0334793	0.0954117	0.0653474	0.0579354	0.0979875	0.108182
Denmark	0.0410215	0.0659693	0.0179035	0.0283561	0.00863063	0.0534778	0.0102812	0.00562862	0.0579419	0.00256532	0.0311227	0.034653	0.00724533	0.0204717	0.0106171	0.0227851	0.0796643	0.00210393	0.029626	0.0590685	0.0376373	0.00482739	0.046743	0.0582867	0.0507534	0.0167297	0.0137148	0.0864399	0.0607126	0.0566033	0.0492649	0.00746246	0.0159429	0.0525115	0.0117278	0.0581313	0.0649487	0.0217716	0.0525056	0.0206403	0.0341746	0.0345057	0.0369715	0.0173154	0.044617	0.0145527	0.00714078	0.0471929	0.0573878
Djibouti	0.00195701	0.108948	0.0608819	0.0713346	0.0343478	0.0104994	0.0532596	0.0373498	0.10092	0.0455438	0.0741012	0.0776315	0.0357331	0.0225067	0.0535956	0.0657636	0.122643	0.0450824	0.0133524	0.01609	0.0806157	0.0381511	0.0037645	0.101265	0.00777497	0.0262488	0.0292637	0.129418	0.0177342	0.0136248	0.00628646	0.0504409	0.0270355	0.00953306	0.0547062	0.0151528	0.0219703	0.0212069	0.0954841	0.0223381	0.00880386	0.00847273	0.0799499	0.0256631	0.0875955	0.0575312	0.0501192	0.0901714	0.100366
Dominica	0.0493017	0.0576891	0.00962318	0.0200759	0.0169109	0.0617581	0.00200088	0.0139089	0.0496616	0.00571495	0.0228425	0.0263727	0.0155256	0.028752	0.00233685	0.0145048	0.0713841	0.00617635	0.0379063	0.0673488	0.029357	0.0131077	0.0550232	0.0500065	0.0590337	0.0250099	0.0219951	0.0781596	0.0689929	0.0648836	0.0575452	0.000817809	0.0242232	0.0607918	0.00344749	0.0664116	0.073229	0.0300519	0.0442254	0.0289206	0.0424549	0.042786	0.0286912	0.0255956	0.0363368	0.00627247	0.0011395	0.0389126	0.0491075
Dominican Republic	0.0508796	0.0561112	0.00804531	0.018498	0.0184888	0.063336	0.000423007	0.0154868	0.0480837	0.00729283	0.0212646	0.0247949	0.0171035	0.0303299	0.000758978	0.0129269	0.0698062	0.00775422	0.0394842	0.0689266	0.0277791	0.0146855	0.0566011	0.0484286	0.0606116	0.0265878	0.0235729	0.0765817	0.0705708	0.0664614	0.0591231	0.00239569	0.0258011	0.0623697	0.00186961	0.0679895	0.0748069	0.0316298	0.0426475	0.0304985	0.0440328	0.0443639	0.0271133	0.0271735	0.0347589	0.0046946	0.00271737	0.0373347	0.0475296
Ecuador	0.00833588	0.0986549	0.050589	0.0610417	0.0240549	0.0207923	0.0429667	0.027057	0.0906275	0.0352509	0.0638083	0.0673386	0.0254402	0.0122139	0.0433027	0.0554707	0.11235	0.0347895	0.00305953	0.0263829	0.0703228	0.0278582	0.0140574	0.0909723	0.0180679	0.0159559	0.0189708	0.119125	0.0280271	0.0239177	0.0165794	0.040148	0.0167426	0.019826	0.0444133	0.0254457	0.0322632	0.010914	0.0851912	0.0120452	0.00148903	0.00182016	0.069657	0.0153702	0.0773026	0.0472383	0.0398263	0.0798785	0.0900733
Egypt	0.0755019	0.0314889	0.016577	0.0061243	0.0431111	0.0879583	0.0241993	0.0401091	0.0234614	0.0319151	0.00335771	0.000172564	0.0417258	0.0549522	0.0238633	0.0116954	0.0451839	0.0323765	0.0641065	0.0935489	0.00315681	0.0393078	0.0812234	0.0238063	0.0852339	0.0512101	0.0481952	0.0519594	0.0951931	0.0910837	0.0837454	0.027018	0.0504234	0.086992	0.0227527	0.0926118	0.0994292	0.0562521	0.0180252	0.0551208	0.068655	0.0689862	0.00249101	0.0517958	0.0101366	0.0199277	0.0273397	0.0127125	0.0229073
El Salvador	0.011247	0.0957438	0.0476779	0.0581306	0.0211438	0.0237034	0.0400556	0.0241458	0.0877164	0.0323398	0.0608972	0.0644275	0.0225291	0.00930275	0.0403916	0.0525596	0.109439	0.0318784	0.000148423	0.029294	0.0674117	0.0249471	0.0169685	0.0880612	0.020979	0.0130448	0.0160597	0.116214	0.0309382	0.0268288	0.0194905	0.0372369	0.0138315	0.0227371	0.0415022	0.0283568	0.0351743	0.00800286	0.0822801	0.00913412	0.00440014	0.00473127	0.0667459	0.0124591	0.0743915	0.0443272	0.0369152	0.0769674	0.0871622
Equatorial Guinea	0.0135205	0.120511	0.0724454	0.0828981	0.0459113	0.00106412	0.0648231	0.0489133	0.112484	0.0571073	0.0856647	0.089195	0.0472966	0.0340702	0.0651591	0.077327	0.134206	0.0566459	0.0249159	0.00452654	0.0921792	0.0497146	0.00779898	0.112829	0.00378851	0.0378123	0.0408272	0.140982	0.00617069	0.00206134	0.00527702	0.0620044	0.038599	0.00203042	0.0662697	0.00358937	0.0104068	0.0327703	0.107048	0.0339016	0.0203673	0.0200362	0.0915134	0.0372266	0.099159	0.0690947	0.0616827	0.101735	0.11193
Eritrea	0.00560784	0.112599	0.0645328	0.0749854	0.0379987	0.00684853	0.0569105	0.0410007	0.104571	0.0491946	0.077752	0.0812823	0.039384	0.0261576	0.0572464	0.0694144	0.126294	0.0487332	0.0170033	0.0124392	0.0842666	0.0418019	0.000113671	0.104916	0.00412414	0.0298996	0.0329145	0.133069	0.0140833	0.00997399	0.00263563	0.0540918	0.0306864	0.00588223	0.0583571	0.011502	0.0183194	0.0248577	0.0991349	0.0259889	0.0124547	0.0121236	0.0836008	0.0293139	0.0912463	0.061182	0.0537701	0.0938222	0.104017
Estonia	0.0956256	0.0113652	0.0367007	0.026248	0.0632348	0.108082	0.044323	0.0602328	0.00333774	0.0520388	0.0234814	0.0199511	0.0618495	0.0750759	0.043987	0.0318191	0.0250602	0.0525002	0.0842302	0.113673	0.0169669	0.0594315	0.101347	0.0036826	0.105358	0.0713338	0.0683189	0.0318357	0.115317	0.111207	0.103869	0.0471417	0.0705471	0.107116	0.0428764	0.112735	0.119553	0.0763758	0.00209851	0.0752445	0.0887788	0.0891099	0.0176327	0.0719195	0.0099871	0.0400514	0.0474634	0.00741125	0.00278362
Eswatini	0.0156651	0.122656	0.0745901	0.0850427	0.048056	0.00320877	0.0669678	0.051058	0.114628	0.0592519	0.0878093	0.0913396	0.0494413	0.0362149	0.0673037	0.0794717	0.136351	0.0587905	0.0270606	0.00238189	0.0943239	0.0518592	0.00994363	0.114973	0.00593316	0.0399569	0.0429718	0.143126	0.00402603	8.33164e-05	0.00742168	0.0641491	0.0407437	0.00417507	0.0684144	0.00144471	0.00826212	0.034915	0.109192	0.0360463	0.022512	0.0221809	0.0936581	0.0393712	0.101304	0.0712393	0.0638274	0.103879	0.114074
Ethiopia	0.0206554	0.127646	0.0795803	0.090033	0.0530462	0.00819902	0.071958	0.0560482	0.119619	0.0642422	0.0927996	0.0963299	0.0544315	0.0412051	0.072294	0.0844619	0.141341	0.0637808	0.0320508	0.00260836	0.0993141	0.0568495	0.0149339	0.119964	0.0109234	0.0449472	0.0479621	0.148117	0.00096422	0.00507357	0.0124119	0.0691393	0.0457339	0.00916533	0.0734046	0.00354554	0.00327187	0.0399052	0.114182	0.0410365	0.0275023	0.0271711	0.0986483	0.0443615	0.106294	0.0762296	0.0688176	0.10887	0.119065
Fiji	0.0561841	0.0508067	0.00274082	0.0131935	0.0237933	0.0686405	0.00488148	0.0207913	0.0427793	0.0125973	0.0159601	0.0194904	0.022408	0.0356344	0.00454551	0.00762245	0.0645017	0.0130587	0.0447887	0.0742311	0.0224746	0.01999	0.0619056	0.0431241	0.0659161	0.0318923	0.0288774	0.0712772	0.0758753	0.0717659	0.0644276	0.00770017	0.0311056	0.0676742	0.00343487	0.073294	0.0801114	0.0369342	0.037343	0.035803	0.0493372	0.0496684	0.0218088	0.032478	0.0294544	0.000609889	0.00802186	0.0320303	0.0422251
Finland	0.088617	0.0183738	0.0296921	0.0192394	0.0562262	0.101073	0.0373144	0.0532242	0.0103463	0.0450302	0.0164728	0.0129425	0.0548409	0.0680673	0.0369784	0.0248105	0.0320688	0.0454916	0.0772216	0.106664	0.0099583	0.0524229	0.0943385	0.0106912	0.098349	0.0643252	0.0613103	0.0388443	0.108308	0.104199	0.0968605	0.0401331	0.0635385	0.100107	0.0358678	0.105727	0.112544	0.0693672	0.00491008	0.0682359	0.0817702	0.0821013	0.0106241	0.0649109	0.00297851	0.0330428	0.0404548	0.000402658	0.00979221
France	0.064043	0.0429478	0.00511805	0.00533463	0.0316521	0.0764993	0.0127404	0.0286501	0.0349204	0.0204562	0.00810123	0.0116315	0.0302668	0.0434932	0.0124044	0.000236424	0.0566428	0.0209176	0.0526476	0.08209	0.0146157	0.0278489	0.0697645	0.0352652	0.0737749	0.0397512	0.0367363	0.0634184	0.0837341	0.0796248	0.0722864	0.015559	0.0389644	0.075533	0.0112937	0.0811528	0.0879702	0.0447931	0.0294841	0.0436619	0.0571961	0.0575272	0.01395	0.0403369	0.0215955	0.00846876	0.0158807	0.0241714	0.0343663
Gabon	0.0065508	0.10044	0.0523741	0.0628268	0.02584	0.0190072	0.0447518	0.028842	0.0924125	0.037036	0.0655934	0.0691237	0.0272253	0.0139989	0.0450878	0.0572557	0.114135	0.0365746	0.00484461	0.0245978	0.0721079	0.0296433	0.0122723	0.0927574	0.0162828	0.017741	0.0207559	0.120911	0.026242	0.0221326	0.0147943	0.0419331	0.0185277	0.0180409	0.0461984	0.0236607	0.0304781	0.0126991	0.0869763	0.0138303	0.000296054	3.50794e-05	0.0714421	0.0171553	0.0790877	0.0490234	0.0416114	0.0816636	0.0918584
Gambia	0.0027488	0.104242	0.0561761	0.0666288	0.029642	0.0152052	0.0485538	0.032644	0.0962145	0.040838	0.0693954	0.0729257	0.0310273	0.0178009	0.0488898	0.0610577	0.117937	0.0403766	0.00864661	0.0207958	0.0759099	0.0334453	0.00847031	0.0965594	0.0124808	0.021543	0.0245579	0.124713	0.02244	0.0183306	0.0109923	0.0457351	0.0223297	0.0142389	0.0500004	0.0198587	0.0266761	0.016501	0.0907783	0.0176323	0.00409805	0.00376692	0.0752441	0.0209573	0.0828897	0.0528254	0.0454134	0.0854656	0.0956604
Georgia	0.101701	0.00529014	0.0427757	0.0323231	0.0693098	0.114157	0.050398	0.0663078	0.00273731	0.0581139	0.0295565	0.0260262	0.0679245	0.0811509	0.0500621	0.0378941	0.0189851	0.0585753	0.0903052	0.119748	0.0230419	0.0655066	0.107422	0.00239245	0.111433	0.0774089	0.074394	0.0257607	0.121392	0.117282	0.109944	0.0532167	0.0766221	0.113191	0.0489514	0.118811	0.125628	0.0824508	0.00817356	0.0813195	0.0948538	0.0951849	0.0237077	0.0779946	0.0160622	0.0461265	0.0535384	0.0134863	0.00329143
Germany	0.0766404	0.0303504	0.0177155	0.00726284	0.0442496	0.0890968	0.0253378	0.0412476	0.0223229	0.0330537	0.00449625	0.000965974	0.0428643	0.0560907	0.0250019	0.0128339	0.0440454	0.0335151	0.065245	0.0946875	0.00201828	0.0404464	0.082362	0.0226678	0.0863724	0.0523487	0.0493338	0.0508209	0.0963316	0.0922223	0.0848839	0.0281565	0.0515619	0.0881305	0.0238912	0.0937503	0.100568	0.0573906	0.0168867	0.0562593	0.0697936	0.0701247	0.00135248	0.0529343	0.00899806	0.0210662	0.0284782	0.0115739	0.0217688
Ghana	0.00814285	0.0988479	0.0507821	0.0612347	0.024248	0.0205992	0.0431598	0.02725	0.0908205	0.0354439	0.0640013	0.0675316	0.0256333	0.0124069	0.0434957	0.0556637	0.112543	0.0349825	0.00325256	0.0261899	0.0705159	0.0280512	0.0138644	0.0911654	0.0178748	0.0161489	0.0191638	0.119318	0.027834	0.0237247	0.0163863	0.0403411	0.0169357	0.0196329	0.0446064	0.0252527	0.0320701	0.011107	0.0853842	0.0122383	0.001296	0.00162713	0.0698501	0.0155633	0.0774957	0.0474314	0.0400194	0.0800715	0.0902664
Greece	0.0721831	0.0348077	0.0132582	0.00280552	0.0397923	0.0846395	0.0208805	0.0367903	0.0267802	0.0285963	3.89314e-05	0.00349134	0.038407	0.0516334	0.0205445	0.00837658	0.0485027	0.0290577	0.0607877	0.0902302	0.00647559	0.0359891	0.0779046	0.0271251	0.0819151	0.0478913	0.0448765	0.0552782	0.0918743	0.087765	0.0804266	0.0236992	0.0471046	0.0836732	0.0194339	0.089293	0.0961104	0.0529333	0.021344	0.051802	0.0653363	0.0656674	0.00580979	0.048477	0.0134554	0.0166089	0.0240209	0.0160312	0.0262261
Greenland	0.0319646	0.0750262	0.0269604	0.037413	0.000426268	0.0444209	0.0193381	0.00342828	0.0669988	0.0116222	0.0401796	0.0437099	0.00181157	0.0114148	0.019674	0.031842	0.0887212	0.0111608	0.0205691	0.0500116	0.0466942	0.00422951	0.0376861	0.0673436	0.0416965	0.00767277	0.0046579	0.0954968	0.0516557	0.0475464	0.040208	0.0165194	0.00688603	0.0434546	0.0207847	0.0490744	0.0558918	0.0127147	0.0615625	0.0115835	0.0251177	0.0254488	0.0460284	0.00825846	0.0536739	0.0236096	0.0161977	0.0562498	0.0664447
Grenada	0.03843	0.0685608	0.0204949	0.0309476	0.00603915	0.0508863	0.0128726	0.00303714	0.0605334	0.0051568	0.0337142	0.0372445	0.00465385	0.0178802	0.0132086	0.0253766	0.0822558	0.00469541	0.0270346	0.056477	0.0402287	0.0022359	0.0441515	0.0608782	0.048162	0.0141382	0.0111233	0.0890314	0.0581212	0.0540118	0.0466734	0.0100539	0.0133514	0.04992	0.0143192	0.0555398	0.0623572	0.0191801	0.0550971	0.0180489	0.0315831	0.0319143	0.0395629	0.0147239	0.0472085	0.0171442	0.00973226	0.0497844	0.0599792
Guam	0.0745304	0.0324604	0.0156054	0.00515276	0.0421395	0.0869867	0.0232277	0.0391375	0.024433	0.0309436	0.00238617	0.00114411	0.0407542	0.0539806	0.0228918	0.0107238	0.0461554	0.031405	0.0631349	0.0925774	0.00412836	0.0383363	0.0802519	0.0247778	0.0842623	0.0502386	0.0472237	0.052931	0.0942215	0.0901122	0.0827738	0.0260464	0.0494518	0.0860204	0.0217811	0.0916402	0.0984576	0.0552805	0.0189967	0.0541493	0.0676835	0.0680146	0.00346256	0.0508243	0.0111081	0.0189562	0.0263681	0.013684	0.0238789
Guatemala	0.00722991	0.114221	0.0661548	0.0766075	0.0396207	0.00522647	0.0585325	0.0426227	0.106193	0.0508167	0.0793741	0.0829044	0.041006	0.0277796	0.0588685	0.0710364	0.127916	0.0503553	0.0186253	0.0108171	0.0858886	0.043424	0.00150839	0.106538	0.00250207	0.0315217	0.0345366	0.134691	0.0124613	0.00835192	0.00101356	0.0557138	0.0323084	0.00426017	0.0599791	0.00987995	0.0166974	0.0264798	0.100757	0.027611	0.0140768	0.0137456	0.0852228	0.030936	0.0928684	0.0628041	0.0553921	0.0954443	0.105639
Guinea	0.0120914	0.119082	0.0710163	0.081469	0.0444822	0.000365024	0.063394	0.0474842	0.111055	0.0556781	0.0842355	0.0877658	0.0458675	0.0326411	0.0637299	0.0758979	0.132777	0.0552167	0.0234868	0.00595568	0.0907501	0.0482854	0.00636984	0.1114	0.00235937	0.0363831	0.039398	0.139553	0.00759983	0.00349048	0.00384788	0.0605753	0.0371699	0.000601279	0.0648406	0.00501851	0.0118359	0.0313412	0.105618	0.0324725	0.0189382	0.0186071	0.0900843	0.0357975	0.0977299	0.0676656	0.0602536	0.100306	0.110501
Guinea-Bissau	0.00562718	0.112618	0.0645521	0.0750048	0.038018	0.0068292	0.0569298	0.04102	0.104591	0.049214	0.0777714	0.0813016	0.0394033	0.0261769	0.0572658	0.0694337	0.126313	0.0487526	0.0170226	0.0124199	0.0842859	0.0418213	9.43311e-05	0.104935	0.0041048	0.029919	0.0329338	0.133089	0.014064	0.00995465	0.00261629	0.0541111	0.0307057	0.00586289	0.0583764	0.0114827	0.0183001	0.024877	0.0991543	0.0260083	0.012474	0.0121429	0.0836201	0.0293333	0.0912657	0.0612014	0.0537894	0.0938415	0.104036
Guyana	0.0343008	0.07269	0.0246241	0.0350768	0.00191	0.0467572	0.0170018	0.00109201	0.0646625	0.00928595	0.0378434	0.0413736	0.000524696	0.0137511	0.0173378	0.0295057	0.086385	0.00882456	0.0229054	0.0523479	0.0443579	0.00189325	0.0400223	0.0650074	0.0440328	0.010009	0.00699416	0.0931605	0.053992	0.0498827	0.0425443	0.0141831	0.0092223	0.0457909	0.0184484	0.0514107	0.0582281	0.015051	0.0592263	0.0139197	0.027454	0.0277851	0.0436921	0.0105947	0.0513377	0.0212734	0.0138614	0.0539135	0.0641084
Haiti	0.0142443	0.0927465	0.0446806	0.0551333	0.0181465	0.0267007	0.0370583	0.0211485	0.084719	0.0293425	0.0578999	0.0614302	0.0195318	0.00630544	0.0373943	0.0495622	0.106442	0.0288811	0.00284888	0.0322913	0.0644144	0.0219498	0.0199658	0.0850639	0.0239763	0.0100475	0.0130624	0.113217	0.0339355	0.0298261	0.0224878	0.0342396	0.0108342	0.0257344	0.0385049	0.0313542	0.0381716	0.00500555	0.0792828	0.00613681	0.00739745	0.00772858	0.0637486	0.00946181	0.0713942	0.0413299	0.0339179	0.0739701	0.0841649
Honduras	0.0207701	0.0862207	0.0381548	0.0486075	0.0116207	0.0332265	0.0305325	0.0146227	0.0781932	0.0228167	0.0513741	0.0549044	0.013006	0.000220359	0.0308685	0.0430364	0.0999157	0.0223553	0.00937468	0.0388171	0.0578886	0.015424	0.0264916	0.0785381	0.0305021	0.00352169	0.00653657	0.106691	0.0404613	0.0363519	0.0290136	0.0277138	0.00430843	0.0322602	0.0319791	0.03788	0.0446974	0.00152025	0.072757	0.000388989	0.0139232	0.0142544	0.0572228	0.00293601	0.0648684	0.0348041	0.0273921	0.0674443	0.0776391
Hungary	0.0948248	0.0121659	0.0358999	0.0254472	0.062434	0.107281	0.0435222	0.059432	0.0041385	0.0512381	0.0226807	0.0191504	0.0610487	0.0742751	0.0431863	0.0310183	0.025861	0.0516995	0.0834294	0.112872	0.0161661	0.0586308	0.100546	0.00448336	0.104557	0.0705331	0.0675182	0.0326365	0.114516	0.110407	0.103068	0.0463409	0.0697463	0.106315	0.0420756	0.111935	0.118752	0.075575	0.00129775	0.0744437	0.087978	0.0883091	0.0168319	0.0711187	0.00918634	0.0392506	0.0466626	0.00661049	0.00358438
Iceland	0.0436094	0.0633814	0.0153155	0.0257682	0.0112186	0.0560658	0.00769321	0.00821656	0.0553539	2.26221e-05	0.0285348	0.0320651	0.00983327	0.0230597	0.00802919	0.0201971	0.0770764	0.000484014	0.032214	0.0616564	0.0350493	0.00741533	0.0493309	0.0556988	0.0533414	0.0193176	0.0163027	0.0838519	0.0633006	0.0591912	0.0518529	0.00487452	0.0185309	0.0550995	0.00913982	0.0607193	0.0675367	0.0243595	0.0499177	0.0232283	0.0367625	0.0370937	0.0343835	0.0199033	0.0420291	0.0119648	0.00455283	0.044605	0.0547998
India	0.031156	0.0758347	0.0277689	0.0382216	0.00123478	0.0436124	0.0201466	0.00423679	0.0678073	0.0124307	0.0409881	0.0445184	0.00262008	0.0106063	0.0204825	0.0326505	0.0895298	0.0119693	0.0197606	0.0492031	0.0475027	0.00503803	0.0368776	0.0681522	0.040888	0.00686426	0.00384938	0.0963053	0.0508472	0.0467379	0.0393995	0.0173279	0.00607752	0.0426461	0.0215932	0.0482659	0.0550833	0.0119062	0.062371	0.0107749	0.0243092	0.0246403	0.0468369	0.00744994	0.0544825	0.0244182	0.0170062	0.0570583	0.0672532
Indonesia	0.0601437	0.0468471	0.00121875	0.00923394	0.0277528	0.0726	0.00884105	0.0247508	0.0388197	0.0165569	0.0120005	0.0155308	0.0263675	0.0395939	0.00850508	0.00366288	0.0605421	0.0170183	0.0487483	0.0781907	0.0185151	0.0239496	0.0658652	0.0391645	0.0698756	0.0358519	0.032837	0.0673177	0.0798348	0.0757255	0.0683871	0.0116597	0.0350651	0.0716337	0.00739444	0.0772535	0.0840709	0.0408938	0.0333834	0.0397626	0.0532968	0.0536279	0.0178493	0.0364376	0.0254948	0.00456946	0.0119814	0.0280707	0.0382656
Iran (Islamic Republic of)	0.0503923	0.0565985	0.00853261	0.0189853	0.0180015	0.0628487	0.000910313	0.0149995	0.048571	0.00680552	0.0217519	0.0252822	0.0166162	0.0298426	0.00124628	0.0134142	0.0702935	0.00726692	0.0389969	0.0684393	0.0282664	0.0141982	0.0561138	0.0489159	0.0601243	0.0261005	0.0230856	0.077069	0.0700835	0.0659741	0.0586358	0.00190838	0.0253138	0.0618824	0.00235692	0.0675022	0.0743196	0.0311425	0.0431348	0.0300112	0.0435454	0.0438766	0.0276006	0.0266862	0.0352462	0.0051819	0.00223007	0.0378221	0.0480169
Iraq	0.057474	0.0495168	0.00145088	0.0119036	0.0250832	0.0699304	0.00617142	0.0220812	0.0414893	0.0138873	0.0146702	0.0182004	0.0236979	0.0369243	0.00583544	0.00633251	0.0632118	0.0143486	0.0460786	0.0755211	0.0211847	0.02128	0.0631955	0.0418342	0.067206	0.0331822	0.0301674	0.0699873	0.0771652	0.0730559	0.0657175	0.00899011	0.0323955	0.0689641	0.00472481	0.0745839	0.0814013	0.0382242	0.0360531	0.0370929	0.0506272	0.0509583	0.0205189	0.0337679	0.0281645	0.00189982	0.0093118	0.0307403	0.0409352
Ireland	0.0334703	0.0735205	0.0254546	0.0359073	0.00107948	0.0459267	0.0178323	0.00192253	0.065493	0.0101165	0.0386739	0.0422042	0.000305818	0.0129206	0.0181683	0.0303362	0.0872155	0.00965508	0.0220749	0.0515173	0.0451884	0.00272376	0.0391918	0.0658379	0.0432023	0.00917852	0.00616364	0.093991	0.0531615	0.0490521	0.0417138	0.0150136	0.00839178	0.0449604	0.0192789	0.0505802	0.0573976	0.0142205	0.0600568	0.0130892	0.0266235	0.0269546	0.0445226	0.00976421	0.0521682	0.0221039	0.0146919	0.054744	0.0649389
Israel	0.0197294	0.0872614	0.0391955	0.0496482	0.0126614	0.0321858	0.0315732	0.0156634	0.0792339	0.0238574	0.0524148	0.0559451	0.0140467	0.000820339	0.0319092	0.0440771	0.100956	0.023396	0.00833399	0.0377764	0.0589293	0.0164647	0.0254509	0.0795788	0.0294614	0.00456239	0.00757726	0.107732	0.0394206	0.0353112	0.0279729	0.0287545	0.00534912	0.0312195	0.0330198	0.0368393	0.0436567	0.000479551	0.0737977	0.000651708	0.0128825	0.0132137	0.0582635	0.0039767	0.0659091	0.0358448	0.0284328	0.068485	0.0786798
Italy	0.0722887	0.0347021	0.0133638	0.00291109	0.0398979	0.0847451	0.0209861	0.0368959	0.0266747	0.0287019	0.000144494	0.00338578	0.0385126	0.0517389	0.0206501	0.00848214	0.0483971	0.0291633	0.0608933	0.0903357	0.00637003	0.0360946	0.0780102	0.0270195	0.0820207	0.0479969	0.044982	0.0551726	0.0919799	0.0878705	0.0805322	0.0238048	0.0472102	0.0837788	0.0195395	0.0893985	0.096216	0.0530388	0.0212384	0.0519076	0.0654418	0.065773	0.00570423	0.0485826	0.0133498	0.0167145	0.0241265	0.0159257	0.0261205
Jamaica	0.0408035	0.0661873	0.0181214	0.0285741	0.00841265	0.0532598	0.0104991	0.00541064	0.0581599	0.0027833	0.0313407	0.034871	0.00702735	0.0202537	0.0108351	0.0230031	0.0798823	0.00232191	0.0294081	0.0588505	0.0378552	0.0046094	0.046525	0.0585047	0.0505355	0.0165117	0.0134968	0.0866579	0.0604947	0.0563853	0.0490469	0.00768045	0.015725	0.0522935	0.0119457	0.0579133	0.0647307	0.0215536	0.0527236	0.0204224	0.0339566	0.0342878	0.0371894	0.0170974	0.044835	0.0147707	0.00735876	0.0474109	0.0576057
Japan	0.0575756	0.0494152	0.00134933	0.011802	0.0251848	0.070032	0.00627297	0.0221828	0.0413878	0.0139888	0.0145686	0.0180989	0.0237995	0.0370258	0.005937	0.00623096	0.0631102	0.0144502	0.0461802	0.0756226	0.0210831	0.0213815	0.0632971	0.0417326	0.0673076	0.0332838	0.0302689	0.0698857	0.0772668	0.0731574	0.0658191	0.00909166	0.0324971	0.0690657	0.00482636	0.0746854	0.0815029	0.0383257	0.0359515	0.0371945	0.0507287	0.0510599	0.0204173	0.0338695	0.0280629	0.00200138	0.00941335	0.0306388	0.0408336
Jordan	0.0242176	0.0827732	0.0347073	0.04516	0.00817325	0.0366739	0.027085	0.0111753	0.0747458	0.0193692	0.0479266	0.0514569	0.00955855	0.00366783	0.027421	0.039589	0.0964682	0.0189078	0.0128222	0.0422646	0.0544411	0.0119765	0.0299391	0.0750906	0.0339496	7.42145e-05	0.00308909	0.103244	0.0439088	0.0397994	0.032461	0.0242663	0.000860952	0.0357076	0.0285316	0.0413274	0.0481448	0.00496772	0.0693095	0.00383646	0.0173707	0.0177019	0.0537753	0.000511469	0.0614209	0.0313566	0.0239447	0.0639968	0.0741916
Kazakhstan	0.0656102	0.0413806	0.00668526	0.00376743	0.0332193	0.0780665	0.0143076	0.0302173	0.0333532	0.0220234	0.00653402	0.0100643	0.031834	0.0450604	0.0139716	0.00180363	0.0550756	0.0224848	0.0542148	0.0836572	0.0130485	0.0294161	0.0713317	0.033698	0.0753422	0.0413184	0.0383035	0.0618512	0.0853014	0.081192	0.0738536	0.0171263	0.0405316	0.0771002	0.012861	0.08272	0.0895374	0.0463603	0.0279169	0.0452291	0.0587633	0.0590945	0.0123827	0.0419041	0.0200283	0.010036	0.0174479	0.0226042	0.032799
Kenya	0.0146789	0.12167	0.0736038	0.0840565	0.0470697	0.00222254	0.0659815	0.0500717	0.113642	0.0582657	0.0868231	0.0903534	0.048455	0.0352286	0.0663175	0.0784855	0.135365	0.0578043	0.0260743	0.00336812	0.0933376	0.050873	0.0089574	0.113987	0.00494693	0.0389707	0.0419856	0.14214	0.00501227	0.000902918	0.00643544	0.0631628	0.0397574	0.00318884	0.0674281	0.00243095	0.00924836	0.0339288	0.108206	0.03506	0.0215258	0.0211946	0.0926718	0.038385	0.100317	0.0702531	0.0628411	0.102893	0.113088
Kiribati	0.0428659	0.0641249	0.016059	0.0265117	0.0104751	0.0553223	0.0084367	0.00747308	0.0560974	0.000720865	0.0292783	0.0328086	0.00908979	0.0223162	0.00877267	0.0209406	0.0778199	0.000259473	0.0314705	0.0609129	0.0357928	0.00667184	0.0485874	0.0564423	0.0525979	0.0185741	0.0155592	0.0845954	0.0625571	0.0584477	0.0511094	0.00561801	0.0177874	0.054356	0.00988331	0.0599758	0.0667932	0.0236161	0.0506612	0.0224848	0.0360191	0.0363502	0.035127	0.0191598	0.0427726	0.0127083	0.00529632	0.0453484	0.0555433
Kuwait	0.0415789	0.0654119	0.017346	0.0277987	0.00918806	0.0540353	0.00972373	0.00618605	0.0573845	0.00200789	0.0305653	0.0340956	0.00780276	0.0210291	0.0100597	0.0222277	0.0791069	0.0015465	0.0301835	0.0596259	0.0370798	0.00538481	0.0473004	0.0577293	0.0513109	0.0172871	0.0142722	0.0858824	0.0612701	0.0571607	0.0498224	0.00690504	0.0165004	0.053069	0.0111703	0.0586887	0.0655062	0.022329	0.0519482	0.0211978	0.034732	0.0350632	0.036414	0.0178728	0.0440596	0.0139953	0.00658335	0.0466355	0.0568303
Kyrgyzstan	0.0605256	0.0464652	0.00160068	0.00885201	0.0281348	0.072982	0.00922298	0.0251328	0.0384378	0.0169388	0.0116186	0.0151489	0.0267495	0.0399759	0.008887	0.00328095	0.0601602	0.0174002	0.0491302	0.0785726	0.0181331	0.0243315	0.0662471	0.0387826	0.0702576	0.0362338	0.0332189	0.0669357	0.0802168	0.0761074	0.0687691	0.0120417	0.0354471	0.0720157	0.00777637	0.0776354	0.0844529	0.0412757	0.0330015	0.0401445	0.0536787	0.0540099	0.0174673	0.0368195	0.0251129	0.00495138	0.0123634	0.0276888	0.0378836
Lao People's Democratic Republic	0.0376581	0.0693327	0.0212668	0.0317195	0.00526731	0.0501145	0.0136445	0.00226531	0.0613052	0.00592864	0.0344861	0.0380163	0.00388201	0.0171084	0.0139804	0.0261484	0.0830277	0.00546724	0.0262627	0.0557052	0.0410006	0.00146407	0.0433797	0.0616501	0.0473901	0.0133664	0.0103515	0.0898032	0.0573493	0.05324	0.0459016	0.0108258	0.0125796	0.0491482	0.0150911	0.054768	0.0615854	0.0184083	0.055869	0.017277	0.0308113	0.0311424	0.0403348	0.013952	0.0479804	0.0179161	0.0105041	0.0505562	0.0607511
Latvia	0.112752	0.00576124	0.0538271	0.0433744	0.0803612	0.125208	0.0614494	0.0773592	0.0137887	0.0691652	0.0406078	0.0370776	0.0789759	0.0922023	0.0611134	0.0489455	0.00793378	0.0696266	0.101357	0.130799	0.0340933	0.076558	0.118474	0.0134438	0.122484	0.0884602	0.0854454	0.0147093	0.132443	0.128334	0.120995	0.0642681	0.0876735	0.124242	0.0600028	0.129862	0.136679	0.0935022	0.0192249	0.0923709	0.105905	0.106236	0.0347591	0.0890459	0.0271135	0.0571778	0.0645898	0.0245377	0.0143428
Lebanon	0.0377781	0.0692127	0.0211468	0.0315995	0.00538728	0.0502345	0.0135245	0.00238527	0.0611852	0.00580867	0.0343661	0.0378964	0.00400198	0.0172284	0.0138605	0.0260284	0.0829077	0.00534728	0.0263827	0.0558251	0.0408806	0.00158404	0.0434996	0.0615301	0.0475101	0.0134863	0.0104714	0.0896832	0.0574693	0.0533599	0.0460216	0.0107058	0.0126996	0.0492682	0.0149711	0.054888	0.0617054	0.0185283	0.055749	0.017397	0.0309313	0.0312624	0.0402148	0.014072	0.0478604	0.0177961	0.0103841	0.0504362	0.0606311
Lesotho	0.0141929	0.121184	0.0731179	0.0835705	0.0465838	0.00173656	0.0654956	0.0495858	0.113156	0.0577797	0.0863371	0.0898674	0.0479691	0.0347427	0.0658315	0.0779995	0.134879	0.0573183	0.0255884	0.0038541	0.0928517	0.050387	0.00847143	0.113501	0.00446096	0.0384847	0.0414996	0.141654	0.00549824	0.00138889	0.00594947	0.0626769	0.0392715	0.00270287	0.0669422	0.00291692	0.00973433	0.0334428	0.10772	0.034574	0.0210398	0.0207087	0.0921859	0.037899	0.0998314	0.0697671	0.0623552	0.102407	0.112602
Liberia	0.00829339	0.115284	0.0672183	0.077671	0.0406842	0.00416298	0.059596	0.0436862	0.107257	0.0518802	0.0804376	0.0839679	0.0420695	0.0288431	0.059932	0.0720999	0.128979	0.0514188	0.0196888	0.00975364	0.0869521	0.0444875	0.00257188	0.107602	0.00143859	0.0325852	0.0356001	0.135755	0.0113978	0.00728843	4.99242e-05	0.0567773	0.0333719	0.00319668	0.0610426	0.00881646	0.0156339	0.0275432	0.10182	0.0286745	0.0151402	0.0148091	0.0862863	0.0319995	0.0939319	0.0638676	0.0564556	0.0965077	0.106703
Libya	0.0532239	0.0537669	0.00570099	0.0161537	0.0208331	0.0656803	0.00192131	0.0178311	0.0457394	0.00963714	0.0189203	0.0224505	0.0194478	0.0326742	0.00158534	0.0105826	0.0674619	0.0100985	0.0418285	0.071271	0.0254348	0.0170299	0.0589454	0.0460843	0.0629559	0.0289321	0.0259173	0.0742374	0.0729151	0.0688058	0.0614674	0.00474	0.0281454	0.064714	0.000474701	0.0703338	0.0771512	0.0339741	0.0403032	0.0328428	0.0463771	0.0467082	0.024769	0.0295178	0.0324146	0.00235028	0.00506169	0.0349904	0.0451853
Lithuania	0.10638	0.000610322	0.0474556	0.0370029	0.0739896	0.118837	0.0550779	0.0709876	0.00741712	0.0627937	0.0342363	0.030706	0.0726043	0.0858307	0.0547419	0.0425739	0.0143053	0.0632551	0.0949851	0.124428	0.0277218	0.0701864	0.112102	0.00707226	0.116112	0.0820887	0.0790738	0.0210809	0.126072	0.121962	0.114624	0.0578965	0.0813019	0.117871	0.0536312	0.12349	0.130308	0.0871306	0.0128534	0.0859994	0.0995336	0.0998647	0.0283876	0.0826744	0.020742	0.0508063	0.0582182	0.0181661	0.00797125
Luxembourg	0.0469087	0.0600821	0.0120162	0.0224689	0.0145179	0.0593651	0.00439391	0.0115159	0.0520546	0.00332193	0.0252355	0.0287658	0.0131326	0.026359	0.00472988	0.0168978	0.0737771	0.00378332	0.0355133	0.0649557	0.03175	0.0107146	0.0526302	0.0523995	0.0566407	0.0226169	0.019602	0.0805526	0.0665999	0.0624905	0.0551522	0.00157522	0.0218302	0.0583988	0.00584052	0.0640186	0.070836	0.0276589	0.0466184	0.0265276	0.0400619	0.040393	0.0310842	0.0232026	0.0387298	0.0086655	0.00125353	0.0413057	0.0515005
Madagascar	0.00599455	0.100996	0.0529304	0.0633831	0.0263963	0.0184509	0.0453081	0.0293983	0.0929688	0.0375922	0.0661496	0.0696799	0.0277816	0.0145552	0.045644	0.057812	0.114691	0.0371308	0.00540087	0.0240416	0.0726642	0.0301995	0.0117161	0.0933137	0.0157265	0.0182972	0.0213121	0.121467	0.0256857	0.0215764	0.014238	0.0424894	0.019084	0.0174846	0.0467547	0.0231044	0.0299218	0.0132553	0.0875325	0.0143866	0.000852306	0.000521174	0.0719984	0.0177116	0.079644	0.0495797	0.0421677	0.0822198	0.0924147
Malawi	0.0150806	0.122071	0.0740055	0.0844582	0.0474714	0.00262422	0.0663832	0.0504734	0.114044	0.0586674	0.0872248	0.0907551	0.0488567	0.0356303	0.0667192	0.0788871	0.135766	0.058206	0.026476	0.00296644	0.0937393	0.0512747	0.00935908	0.114389	0.00534861	0.0393724	0.0423873	0.142542	0.00461059	0.000501237	0.00683712	0.0635645	0.0401591	0.00359052	0.0678298	0.00202926	0.00884668	0.0343304	0.108608	0.0354617	0.0219274	0.0215963	0.0930735	0.0387867	0.100719	0.0706548	0.0632428	0.103295	0.11349
Malaysia	0.0503429	0.0566479	0.00858199	0.0190347	0.0179521	0.0627993	0.000959695	0.0149501	0.0486204	0.00675614	0.0218013	0.0253315	0.0165668	0.0297932	0.00129567	0.0134636	0.0703429	0.00721753	0.0389475	0.06839	0.0283158	0.0141488	0.0560644	0.0489653	0.0600749	0.0260511	0.0230363	0.0771184	0.0700341	0.0659247	0.0585864	0.001859	0.0252644	0.061833	0.0024063	0.0674528	0.0742702	0.0310931	0.0431842	0.0299618	0.0434961	0.0438272	0.02765	0.0266368	0.0352956	0.00523129	0.00218069	0.0378714	0.0480663
Maldives	0.0334821	0.0735086	0.0254428	0.0358955	0.00109131	0.0459385	0.0178205	0.00191069	0.0654812	0.0101046	0.0386621	0.0421923	0.000293984	0.0129324	0.0181564	0.0303244	0.0872037	0.00964324	0.0220867	0.0515292	0.0451766	0.00271193	0.0392037	0.0658261	0.0432141	0.00919036	0.00617548	0.0939792	0.0531733	0.049064	0.0417256	0.0150018	0.00840362	0.0449722	0.0192671	0.050592	0.0574094	0.0142323	0.060045	0.013101	0.0266353	0.0269664	0.0445108	0.00977604	0.0521564	0.0220921	0.0146801	0.0547322	0.0649271
Mali	0.0263201	0.133311	0.085245	0.0956977	0.0587109	0.0138637	0.0776227	0.0617129	0.125283	0.0699069	0.0984643	0.101995	0.0600962	0.0468699	0.0779587	0.0901267	0.147006	0.0694455	0.0377155	0.00827308	0.104979	0.0625142	0.0205986	0.125628	0.0165881	0.0506119	0.0536268	0.153781	0.00662894	0.0107383	0.0180766	0.074804	0.0513986	0.01483	0.0790693	0.00921026	0.00239285	0.04557	0.119847	0.0467012	0.033167	0.0328358	0.104313	0.0500262	0.111959	0.0818943	0.0744823	0.114534	0.124729
Malta	0.0605149	0.0464759	0.00158999	0.0088627	0.0281241	0.0729713	0.00921229	0.0251221	0.0384484	0.0169281	0.0116293	0.0151596	0.0267388	0.0399652	0.00887631	0.00329164	0.0601709	0.0173895	0.0491195	0.0785619	0.0181438	0.0243208	0.0662364	0.0387933	0.0702469	0.0362231	0.0332082	0.0669464	0.0802061	0.0760967	0.0687584	0.012031	0.0354364	0.072005	0.00776568	0.0776248	0.0844422	0.0412651	0.0330122	0.0401338	0.053668	0.0539992	0.017478	0.0368088	0.0251236	0.00494069	0.0123527	0.0276995	0.0378943
Marshall Islands	0.0666013	0.0403895	0.00767638	0.00277631	0.0342105	0.0790577	0.0152987	0.0312085	0.0323621	0.0230145	0.0055429	0.00907317	0.0328252	0.0460516	0.0149627	0.00279475	0.0540845	0.0234759	0.0552059	0.0846483	0.0120574	0.0304072	0.0723228	0.0327069	0.0763333	0.0423095	0.0392946	0.06086	0.0862925	0.0821831	0.0748448	0.0181174	0.0415228	0.0780914	0.0138521	0.0837111	0.0905286	0.0473514	0.0269258	0.0462202	0.0597544	0.0600856	0.0113916	0.0428952	0.0190372	0.0110271	0.0184391	0.0216131	0.0318079
Mauritania	0.0135455	0.0934453	0.0453794	0.0558321	0.0188453	0.0260019	0.0377571	0.0218473	0.0854179	0.0300413	0.0585987	0.062129	0.0202306	0.00700425	0.0380931	0.050261	0.10714	0.0295799	0.00215008	0.0315925	0.0651132	0.0226486	0.019267	0.0857627	0.0232775	0.0107463	0.0137612	0.113916	0.0332367	0.0291273	0.021789	0.0349384	0.011533	0.0250356	0.0392037	0.0306553	0.0374728	0.00570436	0.0799816	0.00683562	0.00669864	0.00702977	0.0644474	0.0101606	0.072093	0.0420287	0.0346167	0.0746689	0.0848637
Mauritius	0.0489722	0.0580186	0.00995268	0.0204054	0.0165814	0.0614286	0.00233038	0.0135794	0.0499911	0.00538546	0.023172	0.0267022	0.0151961	0.0284225	0.00266635	0.0148343	0.0717136	0.00584685	0.0375768	0.0670193	0.0296865	0.0127782	0.0546937	0.050336	0.0587042	0.0246804	0.0216656	0.0784891	0.0686634	0.0645541	0.0572157	0.000488314	0.0238937	0.0604623	0.00377699	0.0660821	0.0728995	0.0297224	0.0445549	0.0285911	0.0421254	0.0424565	0.0290207	0.0252661	0.0366663	0.00660197	0.000810003	0.0392421	0.049437
Mexico	0.0095363	0.0974545	0.0493886	0.0598413	0.0228545	0.0219927	0.0417663	0.0258565	0.089427	0.0340505	0.0626079	0.0661382	0.0242398	0.0110134	0.0421023	0.0542702	0.111149	0.0335891	0.00185911	0.0275833	0.0691224	0.0266578	0.0152578	0.0897719	0.0192683	0.0147555	0.0177704	0.117925	0.0292275	0.0251181	0.0177798	0.0389476	0.0155422	0.0210264	0.0432129	0.0266462	0.0334636	0.00971354	0.0839908	0.0108448	0.00268945	0.00302059	0.0684566	0.0141698	0.0761022	0.0460379	0.0386259	0.078678	0.0888729
Micronesia (Federated States of)	0.0831906	0.0238002	0.0242657	0.013813	0.0507998	0.095647	0.031888	0.0477978	0.0157728	0.0396038	0.0110464	0.00751612	0.0494145	0.0626408	0.031552	0.019384	0.0374952	0.0400652	0.0717952	0.101238	0.00453187	0.0469965	0.0889121	0.0161176	0.0929226	0.0588988	0.0558839	0.0442707	0.102882	0.0987724	0.0914341	0.0347067	0.0581121	0.0946807	0.0304414	0.1003	0.107118	0.0639407	0.0103365	0.0628095	0.0763437	0.0766749	0.00519767	0.0594845	0.00244792	0.0276164	0.0350284	0.00502377	0.0152186
Monaco	0.056719	0.0502718	0.00220589	0.0126586	0.0243282	0.0691754	0.00541641	0.0213262	0.0422443	0.0131322	0.0154252	0.0189554	0.0229429	0.0361693	0.00508044	0.00708752	0.0639668	0.0135936	0.0453236	0.0747661	0.0219397	0.0205249	0.0624405	0.0425892	0.066451	0.0324272	0.0294124	0.0707423	0.0764102	0.0723008	0.0649625	0.0082351	0.0316405	0.0682091	0.0039698	0.0738289	0.0806463	0.0374692	0.0368081	0.0363379	0.0498722	0.0502033	0.0212739	0.0330129	0.0289195	0.00114482	0.00855679	0.0314953	0.0416902
Mongolia	0.0474918	0.059499	0.0114331	0.0218858	0.015101	0.0599482	0.00381079	0.012099	0.0514715	0.00390504	0.0246524	0.0281826	0.0137157	0.0269421	0.00414676	0.0163147	0.073194	0.00436644	0.0360964	0.0655389	0.0311669	0.0112978	0.0532133	0.0518164	0.0572238	0.0232	0.0201852	0.0799695	0.067183	0.0630737	0.0557353	0.0009921	0.0224133	0.0589819	0.0052574	0.0646017	0.0714191	0.028242	0.0460353	0.0271107	0.040645	0.0409761	0.0305011	0.0237857	0.0381467	0.00808238	0.000670411	0.0407225	0.0509174
Montenegro	0.107465	0.000474011	0.0485399	0.0380872	0.075074	0.119921	0.0561622	0.072072	0.00850146	0.063878	0.0353206	0.0317903	0.0736887	0.0869151	0.0558262	0.0436583	0.013221	0.0643394	0.0960694	0.125512	0.0288061	0.0712707	0.113186	0.0081566	0.117197	0.083173	0.0801581	0.0199965	0.127156	0.123047	0.115708	0.0589809	0.0823863	0.118955	0.0547156	0.124575	0.131392	0.088215	0.0139377	0.0870837	0.100618	0.100949	0.0294719	0.0837587	0.0218263	0.0518906	0.0593026	0.0192504	0.00905558
Morocco	0.0969439	0.0100469	0.038019	0.0275663	0.0645531	0.1094	0.0456413	0.0615511	0.00201941	0.0533572	0.0247997	0.0212695	0.0631678	0.0763942	0.0453054	0.0331374	0.0237419	0.0538186	0.0855485	0.114991	0.0182852	0.0607499	0.102665	0.00236426	0.106676	0.0726522	0.0696373	0.0305174	0.116635	0.112526	0.105187	0.04846	0.0718654	0.108434	0.0441947	0.114054	0.120871	0.0776941	0.00341685	0.0765628	0.0900971	0.0904282	0.018951	0.0732378	0.0113054	0.0413697	0.0487817	0.00872959	0.00146528
Mozambique	0.0150784	0.122069	0.0740033	0.084456	0.0474692	0.00262199	0.066381	0.0504712	0.114042	0.0586651	0.0872226	0.0907528	0.0488545	0.0356281	0.0667169	0.0788849	0.135764	0.0582037	0.0264738	0.00296867	0.0937371	0.0512724	0.00935685	0.114387	0.00534638	0.0393701	0.042385	0.14254	0.00461282	0.000503467	0.00683489	0.0635623	0.0401569	0.00358829	0.0678276	0.00203149	0.00884891	0.0343282	0.108605	0.0354595	0.0219252	0.0215941	0.0930713	0.0387845	0.100717	0.0706526	0.0632406	0.103293	0.113488
Myanmar	0.0417169	0.0652739	0.017208	0.0276607	0.00932609	0.0541733	0.0095857	0.00632408	0.0572464	0.00186986	0.0304273	0.0339576	0.00794079	0.0211672	0.00992167	0.0220896	0.0789689	0.00140847	0.0303215	0.0597639	0.0369418	0.00552284	0.0474384	0.0575913	0.0514489	0.0174251	0.0144102	0.0857444	0.0614081	0.0572987	0.0499604	0.00676701	0.0166384	0.053207	0.0110323	0.0588268	0.0656442	0.0224671	0.0518102	0.0213358	0.0348701	0.0352012	0.036276	0.0180108	0.0439216	0.0138573	0.00644532	0.0464974	0.0566923
Namibia	0.00202823	0.109019	0.0609531	0.0714058	0.0344191	0.0104281	0.0533308	0.0374211	0.100992	0.045615	0.0741724	0.0777027	0.0358044	0.022578	0.0536668	0.0658348	0.122714	0.0451536	0.0134236	0.0160188	0.0806869	0.0382223	0.00369328	0.101336	0.00770375	0.02632	0.0293349	0.12949	0.017663	0.0135536	0.00621524	0.0505121	0.0271068	0.00946185	0.0547774	0.0150816	0.021899	0.0212781	0.0955553	0.0224093	0.00887508	0.00854395	0.0800211	0.0257343	0.0876667	0.0576024	0.0501905	0.0902426	0.100437
Nauru	0.0801931	0.0267977	0.0212682	0.0108155	0.0478023	0.0926495	0.0288905	0.0448003	0.0187702	0.0366064	0.00804894	0.00451867	0.046417	0.0596434	0.0285546	0.0163866	0.0404927	0.0370678	0.0687977	0.0982402	0.00153442	0.0439991	0.0859146	0.0191151	0.0899251	0.0559014	0.0528865	0.0472682	0.0998843	0.095775	0.0884366	0.0317092	0.0551146	0.0916832	0.0274439	0.097303	0.10412	0.0609433	0.013334	0.059812	0.0733463	0.0736774	0.00220022	0.056487	0.00544537	0.0246189	0.0320309	0.00802122	0.0182161
Nepal	0.0195895	0.0874013	0.0393354	0.0497881	0.0128013	0.0320459	0.0317131	0.0158033	0.0793738	0.0239972	0.0525547	0.0560849	0.0141866	0.000960198	0.032049	0.044217	0.101096	0.0235358	0.00819413	0.0376366	0.0590692	0.0166045	0.0253111	0.0797187	0.0293215	0.00470225	0.00771712	0.107872	0.0392807	0.0351714	0.027833	0.0288944	0.00548898	0.0310796	0.0331597	0.0366994	0.0435168	0.000339692	0.0739376	0.000791568	0.0127427	0.0130738	0.0584034	0.00411656	0.066049	0.0359847	0.0285727	0.0686248	0.0788197
Netherlands	0.0442488	0.062742	0.0146761	0.0251288	0.011858	0.0567052	0.00705382	0.00885596	0.0547146	0.000662016	0.0278954	0.0314257	0.0104727	0.0236991	0.00738979	0.0195577	0.076437	0.00112341	0.0328534	0.0622958	0.0344099	0.00805472	0.0499703	0.0550594	0.0539808	0.019957	0.0169421	0.0832125	0.06394	0.0598306	0.0524923	0.00423513	0.0191703	0.0557389	0.00850043	0.0613586	0.0681761	0.0249989	0.0492783	0.0238677	0.0374019	0.0377331	0.0337441	0.0205427	0.0413897	0.0113254	0.00391344	0.0439656	0.0541604
New Zealand	0.0492823	0.0577085	0.00964258	0.0200953	0.0168915	0.0617387	0.00202028	0.0138895	0.049681	0.00569556	0.0228619	0.0263921	0.0155062	0.0287326	0.00235625	0.0145242	0.0714035	0.00615695	0.0378869	0.0673294	0.0293764	0.0130883	0.0550038	0.0500259	0.0590143	0.0249905	0.0219757	0.078179	0.0689735	0.0648642	0.0575258	0.000798413	0.0242038	0.0607724	0.00346689	0.0663922	0.0732096	0.0300325	0.0442448	0.0289012	0.0424355	0.0427666	0.0287106	0.0255762	0.0363562	0.00629187	0.0011201	0.038932	0.0491269
Nicaragua	0.00121757	0.108208	0.0601425	0.0705952	0.0336084	0.0112388	0.0525202	0.0366104	0.100181	0.0448043	0.0733618	0.076892	0.0349937	0.0217673	0.0528562	0.0650241	0.121903	0.044343	0.012613	0.0168295	0.0798763	0.0374116	0.00450394	0.100526	0.00851441	0.0255094	0.0285242	0.128679	0.0184736	0.0143643	0.0070259	0.0497015	0.0262961	0.0102725	0.0539668	0.0158923	0.0227097	0.0204674	0.0947447	0.0215987	0.00806442	0.00773329	0.0792105	0.0249237	0.0868561	0.0567918	0.0493798	0.0894319	0.0996268
Niger	0.0258248	0.132816	0.0847497	0.0952024	0.0582157	0.0133685	0.0771274	0.0612177	0.124788	0.0694116	0.097969	0.101499	0.059601	0.0463746	0.0774634	0.0896314	0.146511	0.0689502	0.0372202	0.0077778	0.104484	0.0620189	0.0201033	0.125133	0.0160929	0.0501166	0.0531315	0.153286	0.00613365	0.010243	0.0175814	0.0743088	0.0509034	0.0143348	0.0785741	0.00871498	0.00189756	0.0450747	0.119352	0.0462059	0.0326717	0.0323406	0.103818	0.0495309	0.111463	0.081399	0.0739871	0.114039	0.124234
Nigeria	0.0199159	0.126907	0.0788408	0.0892935	0.0523067	0.0074595	0.0712185	0.0553087	0.118879	0.0635027	0.0920601	0.0955903	0.053692	0.0404656	0.0715545	0.0837224	0.140602	0.0630413	0.0313113	0.00186884	0.0985746	0.0561099	0.0141944	0.119224	0.0101839	0.0442077	0.0472225	0.147377	0.000224699	0.00433405	0.0116724	0.0683998	0.0449944	0.00842581	0.0726651	0.00280602	0.00401139	0.0391657	0.113443	0.040297	0.0267627	0.0264316	0.0979088	0.043622	0.105554	0.0754901	0.0680781	0.10813	0.118325
Niue	0.0887417	0.0182491	0.0298168	0.0193641	0.0563509	0.101198	0.0374391	0.0533489	0.0102216	0.0451549	0.0165975	0.0130673	0.0549656	0.068192	0.0371031	0.0249352	0.0319441	0.0456163	0.0773463	0.106789	0.010083	0.0525477	0.0944632	0.0105665	0.0984737	0.0644499	0.0614351	0.0387196	0.108433	0.104324	0.0969852	0.0402578	0.0636632	0.100232	0.0359925	0.105852	0.112669	0.0694919	0.00478537	0.0683606	0.0818949	0.082226	0.0107488	0.0650356	0.00310322	0.0331675	0.0405795	0.000527372	0.0096675
North Macedonia	0.0922917	0.0146991	0.0333668	0.0229141	0.0599009	0.104748	0.0409891	0.0568989	0.00667164	0.0487049	0.0201475	0.0166172	0.0585156	0.071742	0.0406531	0.0284852	0.0283941	0.0491663	0.0808963	0.110339	0.013633	0.0560976	0.0980132	0.0070165	0.102024	0.0679999	0.064985	0.0351696	0.111983	0.107874	0.100535	0.0438078	0.0672132	0.103782	0.0395425	0.109402	0.116219	0.0730419	0.00123539	0.0719106	0.0854448	0.085776	0.0142988	0.0685856	0.0066532	0.0367175	0.0441295	0.00407735	0.00611752
Northern Mariana Islands	0.0603392	0.0466516	0.00141428	0.00903841	0.0279484	0.0727956	0.00903658	0.0249464	0.0386242	0.0167524	0.011805	0.0153353	0.0265631	0.0397895	0.00870061	0.00346735	0.0603466	0.0172138	0.0489438	0.0783862	0.0183195	0.0241451	0.0660607	0.038969	0.0700712	0.0360474	0.0330325	0.0671221	0.0800304	0.075921	0.0685827	0.0118553	0.0352607	0.0718293	0.00758997	0.077449	0.0842665	0.0410893	0.0331879	0.0399581	0.0534923	0.0538235	0.0176537	0.0366331	0.0252993	0.00476499	0.012177	0.0278752	0.03807
Norway	0.0449097	0.0620811	0.0140152	0.0244679	0.0125189	0.0573661	0.00639289	0.00951689	0.0540536	0.00132295	0.0272345	0.0307647	0.0111336	0.02436	0.00672886	0.0188968	0.0757761	0.00178434	0.0335143	0.0629568	0.033749	0.00871565	0.0506312	0.0543985	0.0546417	0.0206179	0.0176031	0.0825516	0.0646009	0.0604916	0.0531532	0.0035742	0.0198312	0.0563998	0.0078395	0.0620196	0.068837	0.0256599	0.0486174	0.0245286	0.0380629	0.038394	0.0330832	0.0212036	0.0407288	0.0106645	0.00325251	0.0433046	0.0534995
Oman	0.0293248	0.077666	0.0296001	0.0400528	0.00306599	0.0417812	0.0219778	0.006068	0.0696385	0.0142619	0.0428194	0.0463496	0.00445129	0.0087751	0.0223138	0.0344817	0.091361	0.0138006	0.0179294	0.0473719	0.0493339	0.00686924	0.0350463	0.0699834	0.0390568	0.00503305	0.00201817	0.0981365	0.049016	0.0449067	0.0375683	0.0191591	0.00424631	0.0408149	0.0234244	0.0464347	0.0532521	0.010075	0.0642023	0.00894373	0.022478	0.0228091	0.0486681	0.00561873	0.0563137	0.0262494	0.0188374	0.0588895	0.0690844
Pakistan	0.0129302	0.0940606	0.0459948	0.0564474	0.0194607	0.0253865	0.0383725	0.0224627	0.0860332	0.0306566	0.059214	0.0627443	0.020846	0.00761959	0.0387084	0.0508764	0.107756	0.0301952	0.00153474	0.0309772	0.0657286	0.0232639	0.0186517	0.0863781	0.0226621	0.0113616	0.0143765	0.114531	0.0326213	0.028512	0.0211736	0.0355538	0.0121484	0.0244202	0.0398191	0.03004	0.0368574	0.0063197	0.0805969	0.00745096	0.0060833	0.00641443	0.0650628	0.010776	0.0727084	0.0426441	0.0352321	0.0752842	0.0854791
Palau	0.0840631	0.0229277	0.0251382	0.0146855	0.0516723	0.0965195	0.0327605	0.0486703	0.0149002	0.0404763	0.0119189	0.00838863	0.050287	0.0635134	0.0324245	0.0202566	0.0366227	0.0409377	0.0726677	0.10211	0.00540438	0.047869	0.0897846	0.0152451	0.0937951	0.0597713	0.0567564	0.0433982	0.103754	0.0996449	0.0923066	0.0355792	0.0589846	0.0955532	0.0313139	0.101173	0.10799	0.0648133	0.00946399	0.063682	0.0772162	0.0775474	0.00607018	0.060357	0.0015754	0.0284889	0.0359009	0.00415125	0.0143461
Palestine	0.0359621	0.0710287	0.0229628	0.0334155	0.00357128	0.0484185	0.0153405	0.00056927	0.0630012	0.00762467	0.0361821	0.0397124	0.00218598	0.0154124	0.0156765	0.0278444	0.0847237	0.00716328	0.0245667	0.0540091	0.0426966	0.000231967	0.0416836	0.0633461	0.0456941	0.0116703	0.00865544	0.0914992	0.0556533	0.0515439	0.0442056	0.0125218	0.0108836	0.0474522	0.0167871	0.053072	0.0598894	0.0167123	0.057565	0.015581	0.0291153	0.0294464	0.0420308	0.012256	0.0496764	0.0196121	0.0122001	0.0522522	0.0624471
Panama	0.0233483	0.0836425	0.0355766	0.0460293	0.00904253	0.0358047	0.0279543	0.0120445	0.075615	0.0202385	0.0487959	0.0523262	0.0104278	0.00279856	0.0282903	0.0404582	0.0973375	0.0197771	0.0119529	0.0413953	0.0553104	0.0128458	0.0290698	0.0759599	0.0330803	0.000943486	0.00395836	0.104113	0.0430395	0.0389301	0.0315918	0.0251356	0.00173022	0.0348384	0.0294009	0.0404582	0.0472756	0.00409845	0.0701788	0.00296719	0.0165014	0.0168326	0.0546446	0.000357802	0.0622902	0.0322259	0.0248139	0.0648661	0.0750609
Papua New Guinea	0.0088653	0.0981255	0.0500596	0.0605123	0.0235255	0.0213217	0.0424373	0.0265275	0.090098	0.0347215	0.0632789	0.0668092	0.0249108	0.0116844	0.0427733	0.0549412	0.111821	0.0342601	0.00253011	0.0269123	0.0697934	0.0273288	0.0145868	0.0904429	0.0185973	0.0154265	0.0184414	0.118596	0.0285565	0.0244471	0.0171088	0.0396186	0.0162132	0.0203554	0.0438839	0.0259752	0.0327926	0.0103845	0.0846618	0.0115158	0.00201845	0.00234958	0.0691276	0.0148408	0.0767732	0.0467089	0.0392969	0.0793491	0.0895439
Paraguay	0.0160829	0.0909078	0.042842	0.0532946	0.0163079	0.0285393	0.0352197	0.0193099	0.0828804	0.0275038	0.0560612	0.0595915	0.0176932	0.00446679	0.0355556	0.0477236	0.104603	0.0270424	0.00468754	0.03413	0.0625758	0.0201111	0.0218045	0.0832253	0.0258149	0.00820884	0.0112237	0.111378	0.0357741	0.0316648	0.0243264	0.032401	0.00899557	0.027573	0.0366663	0.0331928	0.0400102	0.0031669	0.0774441	0.00429816	0.0092361	0.00956723	0.06191	0.00762315	0.0695556	0.0394913	0.0320793	0.0721314	0.0823263
Peru	0.0075728	0.114564	0.0664977	0.0769504	0.0399636	0.00488357	0.0588754	0.0429656	0.106536	0.0511596	0.079717	0.0832473	0.0413489	0.0281225	0.0592114	0.0713793	0.128259	0.0506982	0.0189682	0.0104742	0.0862315	0.0437669	0.00185129	0.106881	0.00215918	0.0318646	0.0348795	0.135034	0.0121184	0.00800903	0.000670668	0.0560567	0.0326513	0.00391727	0.060322	0.00953705	0.0163545	0.0268227	0.1011	0.0279539	0.0144197	0.0140885	0.0855657	0.0312789	0.0932113	0.063147	0.055735	0.0957872	0.105982
Philippines	0.0314332	0.0755576	0.0274917	0.0379444	0.000957592	0.0438896	0.0198694	0.0039596	0.0675301	0.0121535	0.040711	0.0442412	0.00234289	0.0108835	0.0202054	0.0323733	0.0892526	0.0116922	0.0200378	0.0494803	0.0472255	0.00476084	0.0371547	0.067875	0.0411652	0.00714145	0.00412657	0.0960281	0.0511244	0.0470151	0.0396767	0.0170507	0.00635471	0.0429233	0.021316	0.0485431	0.0553605	0.0121834	0.0620939	0.0110521	0.0245864	0.0249175	0.0465597	0.00772713	0.0542053	0.024141	0.016729	0.0567811	0.066976
Poland	0.070134	0.0368568	0.0112091	0.000756421	0.0377432	0.0825904	0.0188314	0.0347412	0.0288293	0.0265472	0.00201017	0.00554044	0.0363579	0.0495843	0.0184954	0.00632748	0.0505518	0.0270086	0.0587386	0.0881811	0.0085247	0.0339399	0.0758555	0.0291742	0.079866	0.0458422	0.0428274	0.0573273	0.0898252	0.0857158	0.0783775	0.0216501	0.0450555	0.0816241	0.0173848	0.0872439	0.0940613	0.0508842	0.0233931	0.0497529	0.0632872	0.0636183	0.0078589	0.0464279	0.0155045	0.0145598	0.0219718	0.0180803	0.0282752
Portugal	0.0486577	0.0583331	0.0102672	0.0207199	0.0162669	0.0611141	0.00264492	0.0132649	0.0503056	0.00507092	0.0234865	0.0270168	0.0148816	0.028108	0.00298089	0.0151488	0.0720281	0.00553231	0.0372623	0.0667047	0.030001	0.0124636	0.0543792	0.0506505	0.0583897	0.0243659	0.021351	0.0788036	0.0683489	0.0642395	0.0569012	0.000173777	0.0235792	0.0601478	0.00409152	0.0657676	0.072585	0.0294078	0.0448694	0.0282766	0.0418108	0.042142	0.0293352	0.0249516	0.0369808	0.00691651	0.000495466	0.0395567	0.0497515
Puerto Rico	0.0525754	0.0544154	0.00634955	0.0168022	0.0201845	0.0650317	0.00127275	0.0171825	0.046388	0.00898859	0.0195688	0.0230991	0.0187992	0.0320256	0.000936779	0.0112312	0.0681104	0.00944998	0.04118	0.0706224	0.0260834	0.0163813	0.0582969	0.0467328	0.0623073	0.0282836	0.0252687	0.074886	0.0722665	0.0681572	0.0608188	0.00409144	0.0274968	0.0640654	0.000173856	0.0696852	0.0765026	0.0333255	0.0409517	0.0321943	0.0457285	0.0460596	0.0254176	0.0288693	0.0330631	0.00299884	0.00441313	0.035639	0.0458339
Qatar	0.00350105	0.10349	0.0554239	0.0658765	0.0288898	0.0159574	0.0478016	0.0318918	0.0954623	0.0400857	0.0686431	0.0721734	0.0302751	0.0170487	0.0481375	0.0603055	0.117185	0.0396243	0.00789436	0.0215481	0.0751577	0.032693	0.00922257	0.0958071	0.013233	0.0207907	0.0238056	0.12396	0.0231922	0.0190829	0.0117445	0.0449829	0.0215775	0.0149911	0.0492482	0.0206109	0.0274283	0.0157488	0.090026	0.0168801	0.0033458	0.00301466	0.0744919	0.020205	0.0821374	0.0520731	0.0446612	0.0847133	0.0949082
Republic of Korea	0.030512	0.0764788	0.0284129	0.0388656	0.00187881	0.0429684	0.0207906	0.00488082	0.0684513	0.0130748	0.0416322	0.0451625	0.00326411	0.00996228	0.0211266	0.0332945	0.0901738	0.0126134	0.0191166	0.0485591	0.0481467	0.00568206	0.0362335	0.0687962	0.040244	0.00622023	0.00320535	0.0969493	0.0502032	0.0460938	0.0387555	0.0179719	0.00543349	0.0420021	0.0222372	0.0476219	0.0544393	0.0112622	0.0630151	0.0101309	0.0236652	0.0239963	0.0474809	0.00680591	0.0551265	0.0250622	0.0176502	0.0577023	0.0678972
Republic of Moldova	0.101189	0.00580147	0.0422644	0.0318117	0.0687985	0.113646	0.0498867	0.0657965	0.00222598	0.0576025	0.0290451	0.0255149	0.0674132	0.0806396	0.0495507	0.0373828	0.0194965	0.0580639	0.0897939	0.119236	0.0225306	0.0649953	0.106911	0.00188112	0.110921	0.0768975	0.0738827	0.026272	0.120881	0.116771	0.109433	0.0527054	0.0761108	0.112679	0.0484401	0.118299	0.125117	0.0819395	0.00766223	0.0808082	0.0943425	0.0946736	0.0231964	0.0774832	0.0155508	0.0456151	0.0530271	0.012975	0.0027801
Romania	0.110438	0.00344718	0.0515131	0.0410604	0.0780471	0.122894	0.0591354	0.0750451	0.0114746	0.0668512	0.0382938	0.0347635	0.0766618	0.0898882	0.0587994	0.0466314	0.0102478	0.0673126	0.0990426	0.128485	0.0317793	0.0742439	0.116159	0.0111298	0.12017	0.0861462	0.0831313	0.0170234	0.130129	0.12602	0.118681	0.061954	0.0853594	0.121928	0.0576887	0.127548	0.134365	0.0911881	0.0169109	0.0900569	0.103591	0.103922	0.0324451	0.0867319	0.0247995	0.0548638	0.0622757	0.0222236	0.0120287
Russian Federation	0.103826	0.00316468	0.0449012	0.0344485	0.0714353	0.116282	0.0525235	0.0684333	0.00486277	0.0602393	0.0316819	0.0281516	0.07005	0.0832764	0.0521875	0.0400196	0.0168597	0.0607007	0.0924307	0.121873	0.0251674	0.067632	0.109548	0.00451791	0.113558	0.0795343	0.0765194	0.0236352	0.123517	0.119408	0.11207	0.0553422	0.0787476	0.115316	0.0510769	0.120936	0.127753	0.0845763	0.010299	0.083445	0.0969793	0.0973104	0.0258332	0.08012	0.0181876	0.0482519	0.0556639	0.0156118	0.00541689
Rwanda	0.00823463	0.115225	0.0671595	0.0776122	0.0406255	0.00422175	0.0595372	0.0436275	0.107198	0.0518214	0.0803788	0.0839091	0.0420108	0.0287844	0.0598732	0.0720412	0.12892	0.05136	0.01963	0.00981241	0.0868933	0.0444287	0.00251312	0.107543	0.00149735	0.0325264	0.0355413	0.135696	0.0114566	0.0073472	8.84176e-06	0.0567185	0.0333132	0.00325544	0.0609838	0.00887523	0.0156926	0.0274845	0.101762	0.0286157	0.0150815	0.0147503	0.0862275	0.0319407	0.0938731	0.0638088	0.0563969	0.096449	0.106644
Saint Kitts and Nevis	0.0446858	0.062305	0.0142391	0.0246918	0.012295	0.0571422	0.00661677	0.00929301	0.0542775	0.00109906	0.0274584	0.0309886	0.0109097	0.0241361	0.00695274	0.0191207	0.076	0.00156046	0.0332904	0.0627329	0.0339729	0.00849177	0.0504074	0.0546224	0.0544178	0.0203941	0.0173792	0.0827755	0.064377	0.0602677	0.0529293	0.00379808	0.0196073	0.0561759	0.00806338	0.0617957	0.0686131	0.025436	0.0488413	0.0243047	0.037839	0.0381701	0.0333071	0.0209797	0.0409527	0.0108884	0.00347639	0.0435285	0.0537234
Saint Lucia	0.0450835	0.0619073	0.0138414	0.0242941	0.0126927	0.0575399	0.00621912	0.00969066	0.0538799	0.00149672	0.0270607	0.030591	0.0113074	0.0245338	0.00655509	0.018723	0.0756023	0.00195811	0.0336881	0.0631305	0.0335752	0.00888942	0.050805	0.0542247	0.0548155	0.0207917	0.0177768	0.0823778	0.0647747	0.0606653	0.053327	0.00340043	0.020005	0.0565736	0.00766573	0.0621934	0.0690108	0.0258336	0.0484436	0.0247024	0.0382366	0.0385678	0.0329094	0.0213774	0.040555	0.0104907	0.00307874	0.0431309	0.0533257
Saint Vincent and the Grenadines	0.0584998	0.048491	0.000425145	0.0108778	0.0261089	0.0709561	0.00719715	0.0231069	0.0404636	0.014913	0.0136444	0.0171747	0.0247236	0.03795	0.00686118	0.00530678	0.062186	0.0153744	0.0471044	0.0765468	0.0201589	0.0223057	0.0642213	0.0408084	0.0682317	0.034208	0.0311931	0.0689616	0.0781909	0.0740816	0.0667432	0.0100158	0.0334212	0.0699898	0.00575055	0.0756096	0.082427	0.0392499	0.0350273	0.0381187	0.0516529	0.051984	0.0194932	0.0347937	0.0271387	0.00292556	0.0103375	0.0297146	0.0399095
Samoa	0.073994	0.0329968	0.0150691	0.00461643	0.0416032	0.0864504	0.0226914	0.0386012	0.0249693	0.0304073	0.00184984	0.00168044	0.0402179	0.0534443	0.0223554	0.0101875	0.0466918	0.0308686	0.0625986	0.0920411	0.00466469	0.0378	0.0797155	0.0253142	0.083726	0.0497022	0.0466874	0.0534673	0.0936852	0.0895759	0.0822375	0.0255101	0.0489155	0.0854841	0.0212448	0.0911039	0.0979213	0.0547442	0.0195331	0.0536129	0.0671472	0.0674783	0.00399889	0.0502879	0.0116445	0.0184198	0.0258318	0.0142203	0.0244152
San Marino	0.0677132	0.0392776	0.00878828	0.0016644	0.0353224	0.0801696	0.0164106	0.0323204	0.0312501	0.0241264	0.004431	0.00796127	0.0339371	0.0471635	0.0160746	0.00390665	0.0529726	0.0245878	0.0563178	0.0857602	0.0109455	0.0315191	0.0734347	0.031595	0.0774452	0.0434214	0.0404065	0.0597481	0.0874044	0.083295	0.0759567	0.0192293	0.0426347	0.0792033	0.014964	0.0848231	0.0916405	0.0484633	0.0258139	0.0473321	0.0608663	0.0611975	0.0102797	0.0440071	0.0179253	0.012139	0.019551	0.0205012	0.030696
Sao Tome and Principe	0.0265642	0.0804266	0.0323607	0.0428134	0.00582664	0.0390206	0.0247384	0.00882864	0.0723992	0.0170226	0.04558	0.0491103	0.00721193	0.00601445	0.0250744	0.0372424	0.0941216	0.0165612	0.0151688	0.0446112	0.0520945	0.00962988	0.0322857	0.072744	0.0362962	0.0022724	0.000742472	0.100897	0.0462554	0.042146	0.0348077	0.0219197	0.00148567	0.0380543	0.026185	0.043674	0.0504915	0.00731434	0.0669629	0.00618308	0.0197173	0.0200485	0.0514287	0.00285809	0.0590743	0.02901	0.021598	0.0616502	0.071845
Saudi Arabia	0.0534772	0.0535136	0.00544774	0.0159004	0.0210863	0.0659335	0.00217455	0.0180843	0.0454862	0.00989039	0.018667	0.0221973	0.019701	0.0329274	0.00183858	0.0103294	0.0672086	0.0103518	0.0420818	0.0715242	0.0251815	0.0172831	0.0591987	0.045831	0.0632091	0.0291854	0.0261705	0.0739842	0.0731683	0.069059	0.0617206	0.00499325	0.0283986	0.0649672	0.000727947	0.070587	0.0774044	0.0342273	0.0400499	0.0330961	0.0466303	0.0469614	0.0245157	0.0297711	0.0321613	0.00209704	0.00531494	0.0347372	0.0449321
Senegal	0.00882051	0.0981703	0.0501044	0.0605571	0.0235703	0.0212769	0.0424821	0.0265723	0.0901428	0.0347663	0.0633237	0.066854	0.0249556	0.0117292	0.0428181	0.054986	0.111865	0.0343049	0.0025749	0.0268675	0.0698382	0.0273736	0.014542	0.0904877	0.0185525	0.0154713	0.0184862	0.118641	0.0285117	0.0244023	0.017064	0.0396634	0.016258	0.0203106	0.0439287	0.0259304	0.0327478	0.0104293	0.0847066	0.0115606	0.00197366	0.00230479	0.0691724	0.0148856	0.076818	0.0467537	0.0393417	0.0793938	0.0895887
Serbia	0.117652	0.0106608	0.0587267	0.048274	0.0852608	0.130108	0.066349	0.0822587	0.0186882	0.0740648	0.0455074	0.0419771	0.0838755	0.0971018	0.066013	0.053845	0.00303422	0.0745262	0.106256	0.135699	0.0389929	0.0814575	0.123373	0.0183434	0.127384	0.0933598	0.0903449	0.00980975	0.137343	0.133233	0.125895	0.0691677	0.0925731	0.129142	0.0649024	0.134761	0.141579	0.0984017	0.0241245	0.0972705	0.110805	0.111136	0.0396587	0.0939455	0.0320131	0.0620774	0.0694893	0.0294372	0.0192424
Seychelles	0.0447263	0.0622645	0.0141987	0.0246513	0.0123354	0.0571826	0.00657635	0.00933343	0.0542371	0.00113948	0.0274179	0.0309482	0.0109501	0.0241765	0.00691232	0.0190803	0.0759595	0.00160088	0.0333308	0.0627733	0.0339325	0.00853219	0.0504478	0.0545819	0.0544582	0.0204345	0.0174196	0.0827351	0.0644174	0.0603081	0.0529697	0.00375766	0.0196477	0.0562163	0.00802296	0.0618361	0.0686535	0.0254764	0.0488008	0.0243452	0.0378794	0.0382105	0.0332667	0.0210202	0.0409122	0.0108479	0.00343597	0.0434881	0.053683
Sierra Leone	0.00816052	0.115151	0.0670854	0.0775381	0.0405513	0.00429586	0.0594631	0.0435533	0.107124	0.0517473	0.0803047	0.083835	0.0419366	0.0287103	0.0597991	0.0719671	0.128846	0.0512859	0.0195559	0.00988652	0.0868192	0.0443546	0.002439	0.107469	0.00157146	0.0324523	0.0354672	0.135622	0.0115307	0.00742131	8.29543e-05	0.0566444	0.033239	0.00332956	0.0609097	0.00894934	0.0157668	0.0274104	0.101688	0.0285416	0.0150074	0.0146762	0.0861534	0.0318666	0.093799	0.0637347	0.0563227	0.0963749	0.10657
Singapore	0.032915	0.0740758	0.0260099	0.0364626	0.000524157	0.0453714	0.0183876	0.00247785	0.0660484	0.0106718	0.0392292	0.0427595	0.000861142	0.0123652	0.0187236	0.0308916	0.0877708	0.0102104	0.0215196	0.050962	0.0457437	0.00327909	0.0386365	0.0663932	0.042647	0.0086232	0.00560832	0.0945463	0.0526062	0.0484968	0.0411585	0.0155689	0.00783646	0.0444051	0.0198342	0.0500248	0.0568423	0.0136651	0.0606121	0.0125339	0.0260681	0.0263993	0.0450779	0.00920888	0.0527235	0.0226592	0.0152472	0.0552994	0.0654942
Slovakia	0.0871566	0.0198342	0.0282317	0.017779	0.0547658	0.099613	0.035854	0.0517638	0.0118068	0.0435698	0.0150124	0.0114821	0.0533805	0.0666069	0.035518	0.02335	0.0335292	0.0440312	0.0757612	0.105204	0.00849787	0.0509625	0.0928781	0.0121516	0.0968886	0.0628648	0.0598499	0.0403047	0.106848	0.102738	0.0954001	0.0386727	0.0620781	0.0986467	0.0344074	0.104266	0.111084	0.0679067	0.0063705	0.0667755	0.0803097	0.0806409	0.00916367	0.0634505	0.00151808	0.0315824	0.0389944	0.00105776	0.0112526
Slovenia	0.0691907	0.0378001	0.0102658	0.000186889	0.0367999	0.0816471	0.0178881	0.0337979	0.0297726	0.0256039	0.00295348	0.00648375	0.0354146	0.048641	0.0175521	0.00538417	0.0514951	0.0260653	0.0577953	0.0872377	0.009468	0.0329966	0.0749122	0.0301175	0.0789227	0.0448989	0.041884	0.0582706	0.0888819	0.0847725	0.0774342	0.0207068	0.0441122	0.0806808	0.0164415	0.0863006	0.093118	0.0499409	0.0243364	0.0488096	0.0623439	0.062675	0.00880221	0.0454846	0.0164478	0.0136165	0.0210285	0.0190236	0.0292185
Solomon Islands	0.0538331	0.0531577	0.00509179	0.0155445	0.0214423	0.0662895	0.00253051	0.0184403	0.0451302	0.0102463	0.0183111	0.0218413	0.020057	0.0332834	0.00219453	0.00997342	0.0668527	0.0107077	0.0424377	0.0718802	0.0248256	0.017639	0.0595546	0.0454751	0.0635651	0.0295413	0.0265265	0.0736282	0.0735243	0.0694149	0.0620766	0.0053492	0.0287546	0.0653232	0.0010839	0.070943	0.0777604	0.0345833	0.039694	0.033452	0.0469863	0.0473174	0.0241598	0.030127	0.0318054	0.00174109	0.00567089	0.0343812	0.0445761
Somalia	0.0298223	0.136813	0.0887472	0.0991999	0.0622131	0.0173659	0.0811249	0.0652151	0.128786	0.0734091	0.101966	0.105497	0.0635984	0.050372	0.0814609	0.0936288	0.150508	0.0729477	0.0412177	0.0117752	0.108481	0.0660164	0.0241008	0.12913	0.0200903	0.0541141	0.0571289	0.157284	0.0101311	0.0142405	0.0215788	0.0783062	0.0549008	0.0183322	0.0825715	0.0127124	0.00589501	0.0490721	0.123349	0.0502034	0.0366691	0.036338	0.107815	0.0535284	0.115461	0.0853965	0.0779845	0.118037	0.128232
South Africa	0.0018762	0.105115	0.0570487	0.0675014	0.0305146	0.0143326	0.0494264	0.0335166	0.0970871	0.0417106	0.070268	0.0737983	0.0318999	0.0186735	0.0497624	0.0619303	0.11881	0.0412492	0.00951921	0.0199232	0.0767825	0.0343179	0.00759772	0.097432	0.0116082	0.0224156	0.0254305	0.125585	0.0215674	0.017458	0.0101197	0.0466077	0.0232023	0.0133663	0.050873	0.0189861	0.0258035	0.0173736	0.0916509	0.0185049	0.00497065	0.00463951	0.0761167	0.0218299	0.0837623	0.053698	0.046286	0.0863381	0.096533
South Sudan	0.0251564	0.132147	0.0840814	0.094534	0.0575473	0.0127001	0.0764591	0.0605493	0.12412	0.0687432	0.0973006	0.100831	0.0589326	0.0457062	0.076795	0.088963	0.145842	0.0682818	0.0365519	0.00710941	0.103815	0.0613505	0.0194349	0.124465	0.0154245	0.0494482	0.0524631	0.152618	0.00546526	0.00957461	0.016913	0.0736404	0.050235	0.0136664	0.0779057	0.00804659	0.00122917	0.0444063	0.118684	0.0455376	0.0320033	0.0316722	0.103149	0.0488625	0.110795	0.0807306	0.0733187	0.113371	0.123566
Spain	0.052795	0.0541958	0.00612996	0.0165826	0.0204041	0.0652513	0.00149234	0.0174021	0.0461684	0.00920818	0.0193492	0.0228795	0.0190188	0.0322452	0.00115637	0.0110116	0.0678908	0.00966957	0.0413995	0.070842	0.0258638	0.0166009	0.0585165	0.0465133	0.0625269	0.0285032	0.0254883	0.0746664	0.0724861	0.0683768	0.0610384	0.00431103	0.0277164	0.064285	4.57323e-05	0.0699048	0.0767222	0.0335451	0.0407321	0.0324138	0.0459481	0.0462792	0.025198	0.0290888	0.0328436	0.00277925	0.00463272	0.0354194	0.0456143
Sri Lanka	0.0552731	0.0517177	0.00365181	0.0141045	0.0228823	0.0677295	0.00397049	0.0198803	0.0436902	0.0116863	0.0168711	0.0204014	0.021497	0.0347234	0.00363452	0.00853344	0.0654127	0.0121477	0.0438777	0.0733201	0.0233856	0.019079	0.0609946	0.0440351	0.0650051	0.0309813	0.0279664	0.0721882	0.0749643	0.0708549	0.0635166	0.00678918	0.0301946	0.0667632	0.00252388	0.072383	0.0792004	0.0360233	0.038254	0.034892	0.0484262	0.0487574	0.0227198	0.031567	0.0303654	0.000301104	0.00711087	0.0329413	0.0431361
Sudan	0.0348844	0.0721063	0.0240405	0.0344932	0.00249362	0.0473408	0.0164182	0.00050839	0.0640789	0.00870233	0.0372597	0.04079	0.00110832	0.0143347	0.0167541	0.0289221	0.0858014	0.00824094	0.023489	0.0529315	0.0437743	0.00130963	0.040606	0.0644238	0.0446164	0.0105927	0.00757778	0.0925769	0.0545756	0.0504663	0.0431279	0.0135995	0.00980592	0.0463745	0.0178648	0.0519943	0.0588117	0.0156346	0.0586426	0.0145033	0.0280376	0.0283687	0.0431085	0.0111783	0.0507541	0.0206898	0.0132778	0.0533299	0.0635248
Suriname	0.0378765	0.0691143	0.0210484	0.0315011	0.00548567	0.0503329	0.0134261	0.00248366	0.0610868	0.00571028	0.0342677	0.037798	0.00410037	0.0173268	0.0137621	0.02593	0.0828093	0.00524889	0.0264811	0.0559235	0.0407822	0.00168243	0.043598	0.0614317	0.0476085	0.0135847	0.0105698	0.0895848	0.0575677	0.0534583	0.04612	0.0106074	0.012798	0.0493666	0.0148727	0.0549864	0.0618038	0.0186266	0.0556506	0.0174954	0.0310296	0.0313608	0.0401164	0.0141704	0.047762	0.0176977	0.0102857	0.0503379	0.0605327
Sweden	0.0743332	0.0326575	0.0154083	0.00495565	0.0419424	0.0867896	0.0230306	0.0389404	0.0246301	0.0307465	0.00218905	0.00134122	0.0405571	0.0537835	0.0226947	0.0105267	0.0463526	0.0312079	0.0629378	0.0923803	0.00432547	0.0381392	0.0800548	0.024975	0.0840652	0.0500415	0.0470266	0.0531281	0.0940244	0.0899151	0.0825767	0.0258493	0.0492547	0.0858233	0.021584	0.0914431	0.0982605	0.0550834	0.0191938	0.0539521	0.0674864	0.0678175	0.00365967	0.0506271	0.0113053	0.018759	0.026171	0.0138811	0.024076
Switzerland	0.0442181	0.0627726	0.0147068	0.0251595	0.0118273	0.0566745	0.00708447	0.00882531	0.0547452	0.000631371	0.027926	0.0314563	0.010442	0.0236684	0.00742044	0.0195884	0.0764677	0.00109276	0.0328227	0.0622652	0.0344406	0.00802408	0.0499397	0.0550901	0.0539501	0.0199264	0.0169115	0.0832432	0.0639093	0.0598	0.0524616	0.00426577	0.0191396	0.0557082	0.00853107	0.061328	0.0681454	0.0249683	0.0493089	0.023837	0.0373713	0.0377024	0.0337748	0.020512	0.0414204	0.0113561	0.00394408	0.0439962	0.0541911
Syrian Arab Republic	0.109545	0.00255446	0.0506203	0.0401676	0.0771544	0.122002	0.0582426	0.0741524	0.0105819	0.0659585	0.0374011	0.0338708	0.0757691	0.0889955	0.0579067	0.0457387	0.0111406	0.0664199	0.0981498	0.127592	0.0308865	0.0733512	0.115267	0.010237	0.119277	0.0852535	0.0822386	0.0179161	0.129236	0.125127	0.117789	0.0610613	0.0844667	0.121035	0.056796	0.126655	0.133473	0.0902954	0.0160182	0.0891641	0.102698	0.10303	0.0315523	0.0858391	0.0239067	0.053971	0.061383	0.0213309	0.011136
Taiwan (Province of China)	0.0414362	0.0655546	0.0174887	0.0279414	0.00904539	0.0538926	0.0098664	0.00604338	0.0575271	0.00215056	0.030708	0.0342382	0.00766009	0.0208865	0.0102024	0.0223703	0.0792496	0.00168917	0.0300408	0.0594833	0.0372225	0.00524215	0.0471577	0.057872	0.0511682	0.0171444	0.0141296	0.0860251	0.0611274	0.057018	0.0496797	0.00704771	0.0163577	0.0529263	0.011313	0.0585461	0.0653635	0.0221864	0.0520909	0.0210551	0.0345894	0.0349205	0.0365567	0.0177301	0.0442023	0.014138	0.00672602	0.0467781	0.056973
Tajikistan	0.0278348	0.079156	0.0310901	0.0415428	0.00455603	0.0402912	0.0234678	0.00755804	0.0711285	0.015752	0.0443094	0.0478397	0.00594133	0.00728506	0.0238038	0.0359717	0.092851	0.0152906	0.0164394	0.0458818	0.0508239	0.00835928	0.0335563	0.0714734	0.0375668	0.00354301	0.000528132	0.0996265	0.047526	0.0434166	0.0360783	0.0206491	0.00275627	0.0393249	0.0249144	0.0449447	0.0517621	0.00858495	0.0656923	0.00745369	0.0209879	0.0213191	0.0501581	0.00412869	0.0578037	0.0277394	0.0203274	0.0603796	0.0705744
Thailand	0.0340413	0.0729495	0.0248836	0.0353363	0.00165048	0.0464977	0.0172613	0.00135153	0.064922	0.00954547	0.0381029	0.0416332	0.000265181	0.0134916	0.0175973	0.0297652	0.0866445	0.00908408	0.0226459	0.0520883	0.0446174	0.00215276	0.0397628	0.0652669	0.0437733	0.00974952	0.00673464	0.09342	0.0537325	0.0496231	0.0422848	0.0144426	0.00896278	0.0455314	0.0187079	0.0511512	0.0579686	0.0147915	0.0594858	0.0136602	0.0271945	0.0275256	0.0439516	0.0103352	0.0515972	0.0215329	0.0141209	0.054173	0.0643679
Timor-Leste	0.0292995	0.0776913	0.0296254	0.0400781	0.00309132	0.0417559	0.0220031	0.00609333	0.0696638	0.0142873	0.0428447	0.046375	0.00447662	0.00874977	0.0223391	0.034507	0.0913863	0.0138259	0.0179041	0.0473465	0.0493592	0.00689456	0.035021	0.0700087	0.0390315	0.00500772	0.00199284	0.0981618	0.0489907	0.0448813	0.037543	0.0191844	0.00422098	0.0407896	0.0234497	0.0464094	0.0532268	0.0100497	0.0642276	0.0089184	0.0224527	0.0227838	0.0486934	0.00559341	0.056339	0.0262747	0.0188627	0.0589148	0.0691097
Togo	0.000266556	0.106724	0.0586584	0.069111	0.0321243	0.0127229	0.0510361	0.0351263	0.0986968	0.0433202	0.0718776	0.0754079	0.0335096	0.0202832	0.051372	0.06354	0.120419	0.0428588	0.0111289	0.0183136	0.0783922	0.0359275	0.00598807	0.0990416	0.00999854	0.0240252	0.0270401	0.127195	0.0199577	0.0158484	0.00851003	0.0482174	0.024812	0.0117566	0.0524827	0.0173764	0.0241938	0.0189833	0.0932605	0.0201146	0.0065803	0.00624916	0.0777264	0.0234395	0.0853719	0.0553076	0.0478957	0.0879478	0.0981427
Tokelau	0.0731674	0.0338234	0.0142424	0.00378976	0.0407765	0.0856237	0.0218647	0.0377745	0.025796	0.0295806	0.00102317	0.00250711	0.0393912	0.0526176	0.0215288	0.00936082	0.0475184	0.030042	0.0617719	0.0912144	0.00549136	0.0369733	0.0788889	0.0261408	0.0828993	0.0488756	0.0458607	0.054294	0.0928585	0.0887492	0.0814108	0.0246834	0.0480888	0.0846574	0.0204181	0.0902772	0.0970946	0.0539175	0.0203597	0.0527863	0.0663205	0.0666516	0.00482556	0.0494613	0.0124711	0.0175932	0.0250051	0.015047	0.0252419
Tonga	0.0409407	0.0660501	0.0179842	0.0284369	0.00854988	0.0533971	0.0103619	0.00554787	0.0580226	0.00264607	0.0312035	0.0347338	0.00716458	0.020391	0.0106979	0.0228658	0.0797451	0.00218468	0.0295453	0.0589877	0.037718	0.00474664	0.0466622	0.0583675	0.0506727	0.0166489	0.013634	0.0865206	0.0606319	0.0565225	0.0491842	0.00754321	0.0158622	0.0524308	0.0118085	0.0580506	0.064868	0.0216909	0.0525864	0.0205596	0.0340939	0.034425	0.0370522	0.0172346	0.0446978	0.0146335	0.00722152	0.0472736	0.0574685
Trinidad and Tobago	0.0476265	0.0593643	0.0112984	0.0217511	0.0152357	0.0600829	0.00367611	0.0122337	0.0513368	0.00403973	0.0245177	0.028048	0.0138504	0.0270768	0.00401208	0.01618	0.0730593	0.00450112	0.0362311	0.0656735	0.0310322	0.0114324	0.053348	0.0516817	0.0573585	0.0233347	0.0203198	0.0798348	0.0673177	0.0632083	0.05587	0.000857418	0.022548	0.0591166	0.00512272	0.0647364	0.0715538	0.0283767	0.0459006	0.0272454	0.0407797	0.0411108	0.0303664	0.0239204	0.038012	0.0079477	0.000535729	0.0405879	0.0507827
Tunisia	0.0664349	0.0405559	0.00751002	0.00294267	0.0340441	0.0788913	0.0151323	0.0310421	0.0325284	0.0228482	0.00570926	0.00923954	0.0326588	0.0458852	0.0147963	0.00262839	0.0542509	0.0233095	0.0550395	0.084482	0.0122238	0.0302409	0.0721564	0.0328733	0.0761669	0.0421431	0.0391283	0.0610264	0.0861261	0.0820168	0.0746784	0.017951	0.0413564	0.077925	0.0136857	0.0835448	0.0903622	0.0471851	0.0270922	0.0460538	0.0595881	0.0599192	0.011558	0.0427288	0.0192036	0.0108607	0.0182727	0.0217794	0.0319743
Turkey	0.0562212	0.0507696	0.00270375	0.0131564	0.0238303	0.0686775	0.00491855	0.0208283	0.0427422	0.0126344	0.015923	0.0194533	0.022445	0.0356714	0.00458258	0.00758538	0.0644646	0.0130958	0.0448257	0.0742682	0.0224376	0.0200271	0.0619427	0.043087	0.0659531	0.0319294	0.0289145	0.0712402	0.0759123	0.071803	0.0644646	0.00773724	0.0311426	0.0677112	0.00347194	0.073331	0.0801484	0.0369713	0.0373059	0.0358401	0.0493743	0.0497054	0.0217718	0.0325151	0.0294173	0.000646959	0.00805893	0.0319932	0.0421881
Turkmenistan	0.0821817	0.0248091	0.0232568	0.0128041	0.0497909	0.0946381	0.0308791	0.0467889	0.0167817	0.0385949	0.0100375	0.00650722	0.0484056	0.0616319	0.0305431	0.0183751	0.0385041	0.0390563	0.0707863	0.100229	0.00352297	0.0459876	0.0879032	0.0171265	0.0919137	0.0578899	0.054875	0.0452796	0.101873	0.0977635	0.0904252	0.0336978	0.0571032	0.0936718	0.0294325	0.0992915	0.106109	0.0629318	0.0113454	0.0618006	0.0753348	0.075666	0.00418877	0.0584756	0.00345682	0.0266075	0.0340195	0.00603267	0.0162275
Tuvalu	0.0843093	0.0226815	0.0253844	0.0149317	0.0519184	0.0967657	0.0330067	0.0489164	0.0146541	0.0407225	0.0121651	0.00863481	0.0505331	0.0637595	0.0326707	0.0205027	0.0363765	0.0411839	0.0729139	0.102356	0.00565056	0.0481152	0.0900308	0.0149989	0.0940413	0.0600175	0.0570026	0.0431521	0.104	0.0998911	0.0925527	0.0358254	0.0592308	0.0957993	0.0315601	0.101419	0.108237	0.0650594	0.00921782	0.0639282	0.0774624	0.0777936	0.00631636	0.0606032	0.00132923	0.0287351	0.036147	0.00390508	0.0140999
Uganda	0.0243482	0.131339	0.0832731	0.0937258	0.056739	0.0118918	0.0756508	0.059741	0.123312	0.0679349	0.0964923	0.100023	0.0581243	0.0448979	0.0759867	0.0881547	0.145034	0.0674735	0.0357436	0.00630112	0.103007	0.0605422	0.0186266	0.123656	0.0146162	0.0486399	0.0516548	0.151809	0.00465698	0.00876633	0.0161047	0.0728321	0.0494267	0.0128581	0.0770974	0.0072383	0.000420888	0.043598	0.117875	0.0447293	0.031195	0.0308639	0.102341	0.0480543	0.109987	0.0799224	0.0725104	0.112563	0.122757
Ukraine	0.142681	0.0356906	0.0837565	0.0733038	0.110291	0.155138	0.0913788	0.107289	0.0437181	0.0990947	0.0705372	0.067007	0.108905	0.122132	0.0910428	0.0788749	0.0219956	0.099556	0.131286	0.160728	0.0640227	0.106487	0.148403	0.0433732	0.152413	0.11839	0.115375	0.0152201	0.162373	0.158263	0.150925	0.0941975	0.117603	0.154172	0.0899322	0.159791	0.166609	0.123432	0.0491543	0.1223	0.135835	0.136166	0.0646885	0.118975	0.0570429	0.0871072	0.0945192	0.0544671	0.0442722
United Arab Emirates	0.0252419	0.0817489	0.033683	0.0441357	0.00714891	0.0376983	0.0260607	0.0101509	0.0737214	0.0183449	0.0469023	0.0504326	0.00853421	0.00469217	0.0263967	0.0385646	0.0954439	0.0178835	0.0138465	0.0432889	0.0534168	0.0109522	0.0309634	0.0740663	0.0349739	0.000950126	0.00206475	0.102219	0.0449331	0.0408237	0.0334854	0.023242	0.000163388	0.036732	0.0275073	0.0423518	0.0491692	0.00599206	0.0682852	0.0048608	0.0183951	0.0187262	0.052751	0.00153581	0.0603966	0.0303323	0.0229203	0.0629724	0.0731673
United Kingdom	0.0417127	0.0652781	0.0172122	0.0276649	0.00932184	0.054169	0.00958994	0.00631984	0.0572507	0.00187411	0.0304315	0.0339618	0.00793654	0.0211629	0.00992591	0.0220939	0.0789731	0.00141271	0.0303173	0.0597597	0.036946	0.0055186	0.0474342	0.0575955	0.0514447	0.0174209	0.014406	0.0857487	0.0614038	0.0572945	0.0499561	0.00677125	0.0166341	0.0532027	0.0110366	0.0588225	0.0656399	0.0224628	0.0518144	0.0213316	0.0348658	0.035197	0.0362802	0.0180066	0.0439258	0.0138615	0.00644956	0.0465017	0.0566966
United Republic of Tanzania	0.0100083	0.116999	0.0689332	0.0793859	0.0423991	0.00244807	0.0613109	0.0454011	0.108972	0.0535951	0.0821525	0.0856828	0.0437844	0.030558	0.0616469	0.0738149	0.130694	0.0531337	0.0214037	0.00803873	0.088667	0.0462024	0.0042868	0.109317	0.000276329	0.0343001	0.037315	0.13747	0.00968287	0.00557352	0.00176484	0.0584922	0.0350868	0.00148176	0.0627575	0.00710155	0.013919	0.0292582	0.103535	0.0303894	0.0168552	0.016524	0.0880012	0.0337144	0.0956468	0.0655825	0.0581705	0.0982227	0.108418
United States of America	0.0539253	0.0530655	0.00499958	0.0154523	0.0215345	0.0663817	0.00262271	0.0185325	0.045038	0.0103386	0.0182189	0.0217491	0.0201492	0.0333756	0.00228674	0.00988122	0.0667605	0.0107999	0.0425299	0.0719724	0.0247334	0.0177313	0.0596468	0.0453829	0.0636573	0.0296335	0.0266187	0.073536	0.0736165	0.0695072	0.0621688	0.00544141	0.0288468	0.0654154	0.00117611	0.0710352	0.0778526	0.0346755	0.0396018	0.0335442	0.0470785	0.0474096	0.0240676	0.0302192	0.0317132	0.00164888	0.0057631	0.034289	0.0444839
United States Virgin Islands	0.0705729	0.0364179	0.011648	0.00119533	0.0381821	0.0830293	0.0192703	0.0351801	0.0283904	0.0269862	0.00157126	0.00510153	0.0367968	0.0500232	0.0189343	0.00676639	0.0501129	0.0274475	0.0591775	0.08862	0.00808578	0.0343789	0.0762944	0.0287353	0.0803049	0.0462811	0.0432663	0.0568884	0.0902641	0.0861548	0.0788164	0.022089	0.0454944	0.082063	0.0178237	0.0876828	0.0945002	0.0513231	0.0229542	0.0501918	0.0637261	0.0640572	0.00741998	0.0468668	0.0150656	0.0149987	0.0224107	0.0176414	0.0278363
Uruguay	0.0404784	0.0665123	0.0184465	0.0288992	0.00808762	0.0529348	0.0108242	0.00508561	0.0584849	0.00310833	0.0316657	0.035196	0.00670232	0.0199287	0.0111601	0.0233281	0.0802074	0.00264694	0.029083	0.0585255	0.0381803	0.00428437	0.0462	0.0588298	0.0502104	0.0161867	0.0131718	0.0869829	0.0601696	0.0560603	0.0487219	0.00800548	0.0153999	0.0519685	0.0122708	0.0575883	0.0644057	0.0212286	0.0530486	0.0200973	0.0336316	0.0339627	0.0375145	0.0167723	0.0451601	0.0150958	0.00768379	0.0477359	0.0579308
Uzbekistan	0.0851416	0.0218492	0.0262167	0.015764	0.0527508	0.097598	0.033839	0.0497488	0.0138218	0.0415548	0.0129974	0.00946712	0.0513655	0.0645918	0.033503	0.021335	0.0355442	0.0420162	0.0737462	0.103189	0.00648287	0.0489475	0.0908631	0.0141666	0.0948736	0.0608498	0.0578349	0.0423197	0.104833	0.100723	0.0933851	0.0366577	0.0600631	0.0966317	0.0323924	0.102251	0.109069	0.0658917	0.00838551	0.0647605	0.0782947	0.0786259	0.00714867	0.0614355	0.000496919	0.0295674	0.0369794	0.00307277	0.0132676
Vanuatu	0.0648688	0.042122	0.00594389	0.0045088	0.032478	0.0773252	0.0135662	0.029476	0.0340945	0.021282	0.00727539	0.0108057	0.0310927	0.0443191	0.0132302	0.00106226	0.055817	0.0217434	0.0534734	0.0829158	0.0137899	0.0286747	0.0705903	0.0344394	0.0746008	0.040577	0.0375621	0.0625925	0.08456	0.0804506	0.0731123	0.0163849	0.0397903	0.0763589	0.0121196	0.0819787	0.0887961	0.0456189	0.0286583	0.0444877	0.0580219	0.0583531	0.0131241	0.0411627	0.0207697	0.00929459	0.0167066	0.0233456	0.0335404
Venezuela (Bolivarian Republic of)	0.0289727	0.0780181	0.0299522	0.0404049	0.00341812	0.0414291	0.0223299	0.00642013	0.0699906	0.0146141	0.0431715	0.0467018	0.00480342	0.00842297	0.0226659	0.0348338	0.0917131	0.0141527	0.0175773	0.0470197	0.049686	0.00722136	0.0346942	0.0703355	0.0387047	0.00468092	0.00166604	0.0984886	0.0486639	0.0445545	0.0372162	0.0195112	0.00389418	0.0404628	0.0237765	0.0460826	0.0529	0.00972286	0.0645544	0.0085916	0.0221259	0.022457	0.0490202	0.0052666	0.0566658	0.0266015	0.0191895	0.0592416	0.0694365
Viet Nam	0.0615853	0.0454055	0.00266042	0.00779227	0.0291945	0.0740417	0.0102827	0.0261925	0.037378	0.0179986	0.0105589	0.0140891	0.0278092	0.0410356	0.00994675	0.00222121	0.0591005	0.0184599	0.0501899	0.0796324	0.0170734	0.0253913	0.0673068	0.0377229	0.0713173	0.0372935	0.0342787	0.065876	0.0812765	0.0771672	0.0698288	0.0131014	0.0365068	0.0730754	0.00883611	0.0786952	0.0855126	0.0423355	0.0319418	0.0412042	0.0547385	0.0550696	0.0164076	0.0378792	0.0240532	0.00601113	0.0134231	0.026629	0.0368239
Yemen	0.0231448	0.083846	0.0357801	0.0462328	0.00924603	0.0356012	0.0281578	0.012248	0.0758185	0.020442	0.0489994	0.0525297	0.0106313	0.00259506	0.0284938	0.0406617	0.097541	0.0199806	0.0117494	0.0411918	0.0555139	0.0130493	0.0288663	0.0761634	0.0328768	0.00114699	0.00416187	0.104317	0.042836	0.0387266	0.0313883	0.0253391	0.00193373	0.0346349	0.0296044	0.0402547	0.0470721	0.00389495	0.0703823	0.00276369	0.0162979	0.0166291	0.0548481	0.000561306	0.0624937	0.0324294	0.0250174	0.0650696	0.0752644
Zambia	0.0151193	0.12211	0.0740442	0.0844969	0.0475101	0.00266289	0.0664219	0.0505121	0.114083	0.058706	0.0872635	0.0907937	0.0488954	0.035669	0.0667579	0.0789258	0.135805	0.0582447	0.0265147	0.00292777	0.093778	0.0513133	0.00939776	0.114427	0.00538729	0.0394111	0.0424259	0.142581	0.00457191	0.000462559	0.0068758	0.0636032	0.0401978	0.0036292	0.0678685	0.00199059	0.008808	0.0343691	0.108646	0.0355004	0.0219661	0.021635	0.0931122	0.0388254	0.100758	0.0706935	0.0632815	0.103334	0.113528
Zimbabwe	0.0115852	0.118576	0.0705101	0.0809628	0.043976	0.000871159	0.0628878	0.0469781	0.110549	0.055172	0.0837294	0.0872597	0.0453613	0.032135	0.0632238	0.0753918	0.132271	0.0547106	0.0229806	0.00646182	0.0902439	0.0477793	0.00586371	0.110893	0.00185324	0.035877	0.0388919	0.139047	0.00810596	0.00399661	0.00334175	0.0600691	0.0366637	9.51444e-05	0.0643344	0.00552464	0.0123421	0.0308351	0.105112	0.0319663	0.0184321	0.0181009	0.0895781	0.0352913	0.0972237	0.0671594	0.0597474	0.0997996	0.109994
Distance Matrix of the indirect scores of CVD per country and territory
[truncated: 175 more columns]

## Sheet: Scale Factor CVD
Country/ Territory	SFx,CVD	SFmissing,x,CVD (w/o Krel,x,2021)
Afghanistan	1.91249e+08	2.35238e+06
Albania	2.10362e+08	452684
Algeria	1.09272e+09	5.34075e+06
American Samoa		5823.94
Andorra	2.51508e+07	7173.64
Angola	1.03864e+08	1.61782e+06
Antigua and Barbuda	9.21839e+06	9983.1
Argentina	4.32324e+09	4.13786e+06
Armenia	2.80959e+08	458335
Australia	1.86108e+10	2.63781e+06
Austria	7.553e+09	1.16111e+06
Azerbaijan	3.3674e+08	1.35237e+06
Bahamas	7.00093e+07	35688.1
Bahrain	1.39492e+08	121667
Bangladesh	1.07323e+09	1.8536e+07
Barbados	4.70587e+07	33603.8
Belarus	7.45323e+08	1.59257e+06
Belgium	6.55344e+09	1.15373e+06
Belize	8.6105e+06	27757.9
Benin	1.88395e+07	536737
Bermuda		8649.43
Bhutan	8.70588e+06	72308
Bolivia (Plurinational State of)	1.67535e+08	613681
Bosnia and Herzegovina	3.38231e+08	488773
Botswana	5.23962e+07	114527
Brazil	1.28229e+10	1.68434e+07
Brunei Darussalam	2.64591e+07	38158.5
Bulgaria	1.28345e+09	1.23409e+06
Burkina Faso	4.76075e+07	835219
Burundi	1.351e+07	555969
Côte d'Ivoire	1.22703e+08	1.4982e+06
Cabo Verde	1.34857e+07	54399.7
Cambodia	1.73232e+08	1.41529e+06
Cameroon	8.11406e+07	1.2718e+06
Canada	2.77472e+10	4.28853e+06
Central African Republic	8.70128e+06	202827
Chad	2.25694e+07	633973
Chile	2.23248e+09	1.47067e+06
China	1.41498e+11	2.11033e+08
Colombia	2.22723e+09	3.99503e+06
Comoros	5.31985e+06	53735.8
Congo	3.14419e+07	390582
Cook Islands		1828.04
Costa Rica	3.83896e+08	404570
Croatia	7.55159e+08	545635
Cuba	1.44221e+09	1.21582e+06
Cyprus	4.19614e+08	140339
Czechia	3.84578e+09	1.53923e+06
Democratic People's Republic of Korea		4.06937e+06
Democratic Republic of the Congo	1.10598e+08	4.95957e+06
Denmark	4.24398e+09	574909
Djibouti	5.45302e+06	62178.1
Dominica	3.33619e+06	6915.81
Dominican Republic	5.05183e+08	1.21176e+06
Ecuador	5.6919e+08	1.15151e+06
Egypt	2.73629e+09	1.5227e+07
El Salvador	1.86119e+08	420893
Equatorial Guinea	2.01416e+07	78801.2
Eritrea	4.44989e+06	175193
Estonia	4.29685e+08	205149
Eswatini	1.37385e+07	49083.6
Ethiopia	1.20748e+08	4.55651e+06
Fiji	2.58534e+07	103413
Finland	4.43229e+09	807633
France	4.26851e+10	7.9327e+06
Gabon	3.66469e+07	156678
Gambia	3.93168e+06	159824
Georgia	2.49061e+08	597269
Germany	7.38396e+10	1.11439e+07
Ghana	2.17931e+08	2.17931e+06
Greece	2.36172e+09	1.27951e+06
Greenland		4864.97
Grenada	5.54386e+06	10969.3
Guam		21758.9
Guatemala	3.00829e+08	882196
Guinea	2.84047e+07	635451
Guinea-Bissau	7.50171e+06	109037
Guyana	3.49885e+07	74348.7
Haiti	4.73073e+07	817052
Honduras	2.08702e+08	821984
Hungary	2.00564e+09	1.45126e+06
Iceland	2.6095e+08	38855
India	9.26756e+09	1.25237e+08
Indonesia	5.24951e+09	3.26869e+07
Iran (Islamic Republic of)	3.79354e+09	9.66507e+06
Iraq	1.29076e+09	5.18584e+06
Ireland	3.15046e+09	465747
Israel	3.05022e+09	702977
Italy	2.53364e+10	7.5631e+06
Jamaica	1.01489e+08	272454
Japan	6.0646e+10	1.39512e+07
Jordan	2.74282e+08	917025
Kazakhstan	1.00224e+09	2.48694e+06
Kenya	2.16333e+08	2.2844e+06
Kiribati	3.45475e+06	13186.1
Kuwait	8.88258e+08	477353
Kyrgyzstan	6.06856e+07	831309
Lao People's Democratic Republic	4.96887e+07	721171
Latvia	5.96555e+08	314307
Lebanon	1.65708e+08	539588
Lesotho	1.0983e+07	95754.5
Liberia	2.95402e+07	263047
Libya		799975
Lithuania	8.58595e+08	461859
Luxembourg	5.24556e+08	68695.1
Madagascar	3.44038e+07	1.95476e+06
Malawi	4.04444e+07	867905
Malaysia	1.82693e+09	3.7514e+06
Maldives	4.86092e+07	46784.6
Mali	2.83078e+07	705930
Malta	2.27328e+08	62418.3
Marshall Islands	3.50615e+06	4571.85
Mauritania	3.17158e+07	355160
Mauritius	7.47748e+07	132368
Mexico	5.16938e+09	8.46607e+06
Micronesia (Federated States of)	2.86714e+07	72899.5
Monaco	3.7317e+07	4321.95
Mongolia	1.12595e+08	356766
Montenegro	1.02274e+08	103832
Morocco	1.28067e+09	5.79225e+06
Mozambique	6.17685e+07	1.38806e+06
Myanmar	3.43183e+08	5.27973e+06
Namibia	7.3477e+07	160993
Nauru		1617.05
Nepal	1.44064e+08	2.21637e+06
Netherlands	1.18492e+10	1.81208e+06
New Zealand	2.67162e+09	544550
Nicaragua	7.39042e+07	373065
Niger	2.71988e+07	792968
Nigeria	6.87185e+08	8.2003e+06
Niue		261.755
North Macedonia	1.5053e+08	268804
Northern Mariana Islands		5114.02
Norway	5.11339e+09	558048
Oman	3.80433e+08	446203
Pakistan	7.37383e+08	1.71087e+07
Palau	5.03866e+06	2463.53
Palestine		500750
Panama	5.01695e+08	354505
Papua New Guinea	4.15771e+07	677151
Paraguay	2.36308e+08	493645
Peru	6.71181e+08	1.62829e+06
Philippines	2.03632e+09	1.00311e+07
Poland	5.59645e+09	4.82868e+06
Portugal	2.97313e+09	1.08232e+06
Puerto Rico		349296
Qatar	3.45856e+08	178820
Republic of Korea	1.44458e+10	4.43069e+06
Republic of Moldova	1.94549e+08	474510
Romania	3.03233e+09	3.14884e+06
Russian Federation	2.15507e+10	2.30243e+07
Rwanda	4.02724e+07	668978
Saint Kitts and Nevis	5.21207e+06	4677.02
Saint Lucia	1.05351e+07	18017.9
Saint Vincent and the Grenadines	5.1267e+06	11435.9
Samoa	7.43084e+06	28157.8
San Marino	1.70489e+07	4126.16
Sao Tome and Principe	3.58218e+06	19248.7
Saudi Arabia	5.32037e+09	3.68958e+06
Senegal	8.42826e+07	1.18374e+06
Serbia	1.07003e+09	1.16409e+06
Seychelles	9.35976e+06	13026.8
Sierra Leone	1.75461e+07	406160
Singapore	2.03926e+09	513680
Slovakia	1.32053e+09	783697
Slovenia	7.31099e+08	263459
Solomon Islands	9.4911e+06	89286
Somalia		481626
South Africa	2.13088e+09	3.65065e+06
South Sudan	1.17174e+07	358330
Spain	1.67282e+10	5.17212e+06
Sri Lanka	4.23527e+08	2.55137e+06
Sudan	9.81199e+07	4.54259e+06
Suriname	1.76424e+07	59024.5
Sweden	9.47867e+09	1.37352e+06
Switzerland	9.66215e+09	886639
Syrian Arab Republic		4.0637e+06
Taiwan (Province of China)		2.24235e+06
Tajikistan	6.41655e+07	878979
Thailand	2.32953e+09	6.39279e+06
Timor-Leste	1.59699e+07	118296
Togo	2.85315e+07	527385
Tokelau		321.585
Tonga	2.79512e+06	10011.2
Trinidad and Tobago	1.74412e+08	154978
Tunisia	3.96344e+08	1.49282e+06
Turkey	4.29659e+09	9.74283e+06
Turkmenistan	5.81862e+08	1.0293e+06
Tuvalu	1.44083e+06	1345.31
Uganda	6.68793e+07	1.541e+06
Ukraine	2.75642e+09	7.49027e+06
United Arab Emirates	2.08508e+09	886589
United Kingdom	3.84337e+10	6.69752e+06
United Republic of Tanzania	1.15154e+08	3.09552e+06
United States of America	4.52626e+11	3.76806e+07
United States Virgin Islands		10675.3
Uruguay	5.24789e+08	323884
Uzbekistan	8.00948e+08	5.10158e+06
Vanuatu	5.24039e+06	39342.3
Venezuela (Bolivarian Republic of)	3.82607e+08	2.3898e+06
Viet Nam	2.03491e+09	1.17897e+07
Yemen		3.17781e+06
Zambia	6.42641e+07	853441
Zimbabwe	4.54462e+07	724819
Scale Factors of CVD per country and territory

## Sheet: Score-based comp. CVD
Estimated Country/ Territory	Compared Country/ Territory	SFest,x,CVD/ SFcomp,x,CVD	cdir,comp,x,CVD,2024,USD	cdir,est,x,CVD,2024,USD
Afghanistan	Kuwait	0.215308	1.31113e+09	2.82297e+08
Albania	Lithuania	0.245007	7.83789e+08	1.92034e+08
Algeria	Saudi Arabia	0.205384	1.12489e+10	2.31035e+09
American Samoa
Andorra	Luxembourg	0.0479468	3.84629e+08	1.84417e+07
Angola	Nigeria	0.151144	9.8317e+08	1.486e+08
Antigua and Barbuda	Argentina	0.00213229	6.31864e+09	1.34732e+07
Argentina
Armenia	Latvia	0.470969	3.42838e+08	1.61466e+08
Australia
Austria
Azerbaijan	Poland	0.0601703	8.50678e+09	5.11855e+08
Bahamas	Andorra	2.78358	1.84417e+07	5.13341e+07
Bahrain
Bangladesh	Ireland	0.34066	2.9231e+09	9.95784e+08
Barbados	Poland	0.00840868	8.50678e+09	7.15308e+07
Belarus	Lithuania	0.868073	7.83789e+08	6.80386e+08
Belgium
Belize	Mexico	0.00166567	1.97441e+10	3.28873e+07
Benin	Nigeria	0.0274154	9.8317e+08	2.6954e+07
Bermuda
Bhutan	United Arab Emirates	0.00417532	2.92722e+09	1.22221e+07
Bolivia	Ghana	0.768751	8.32375e+08	6.39889e+08
Bosnia and Herzegovina	Lithuania	0.393935	7.83789e+08	3.08762e+08
Botswana	Qatar	0.151497	1.23906e+09	1.87714e+08
Brazil
Brunei Darussalam	Ecuador	0.0464856	1.24393e+09	5.7825e+07
Bulgaria
Burkina Faso	Cameroon	0.586728	4.06893e+08	2.38736e+08
Burundi	Qatar	0.0390626	1.23906e+09	4.84008e+07
Côte d'Ivoire	Cameroon	1.51223	4.06893e+08	6.15315e+08
Cabo Verde	Denmark	0.0031776	2.79873e+09	8.89324e+06
Cambodia	Ireland	0.0549862	2.9231e+09	1.6073e+08
Cameroon
Canada
Central African Republic	Qatar	0.0251587	1.23906e+09	3.11731e+07
Chad	Niger	0.829795	3.89139e+07	3.22905e+07
Chile
China
Colombia
Comoros	Mexico	0.00102911	1.97441e+10	2.03188e+07
Congo	Qatar	0.0909103	1.23906e+09	1.12643e+08
Cook Islands
Costa Rica	Singapore	0.188253	9.42671e+09	1.77461e+09
Croatia
Cuba
Cyprus
Czechia
Democratic People's Republic of Korea
Democratic Republic of the Congo	Cameroon	1.36305	4.06893e+08	5.54615e+08
Denmark
Djibouti	Cameroon	0.0672045	4.06893e+08	2.73451e+07
Dominica	Argentina	0.000771687	6.31864e+09	4.87602e+06
Dominican Republic	Argentina	0.116853	6.31864e+09	7.38352e+08
Ecuador
Egypt	Spain	0.163573	1.79676e+10	2.93902e+09
El Salvador
Equatorial Guinea	Guinea	0.709094	1.4244e+08	1.01003e+08
Eritrea
Estonia
Eswatini	Zambia	0.213782	2.30231e+08	4.92193e+07
Ethiopia	Nigeria	0.175713	9.8317e+08	1.72756e+08
Fiji	Denmark	0.00609178	2.79873e+09	1.70492e+07
Finland
France
Gabon	Qatar	0.10596	1.23906e+09	1.31291e+08
Gambia	Qatar	0.011368	1.23906e+09	1.40856e+07
Georgia	Russian Federation	0.011557	1.06499e+10	1.23081e+08
Germany
Ghana	Guinea-Bissau	29.0509	2.86523e+07	8.32375e+08
Greece
Greenland
Grenada	Brazil	0.000432341	1.51709e+10	6.55901e+06
Guam
Guatemala	Qatar	0.86981	1.23906e+09	1.07774e+09
Guinea	United Republic of Tanzania	0.246668	5.77457e+08	1.4244e+08
Guinea-Bissau	Senegal	0.0890067	3.21912e+08	2.86523e+07
Guyana	Singapore	0.0171575	9.42671e+09	1.61738e+08
Haiti	Mexico	0.00915145	1.97441e+10	1.80687e+08
Honduras	Ireland	0.0662449	2.9231e+09	1.9364e+08
Hungary
Iceland	Saudi Arabia	0.0490474	1.12489e+10	5.5173e+08
India
Indonesia	Iran	1.3838	5.26828e+09	7.29025e+09
Iran
Iraq	Iran	0.340251	5.26828e+09	1.79254e+09
Ireland
Israel	United Arab Emirates	1.46288	2.92722e+09	4.28216e+09
Italy
Jamaica	Turkey	0.0236208	4.76241e+09	1.12492e+08
Japan
Jordan	Ireland	0.0870612	2.9231e+09	2.54488e+08
Kazakhstan	Denmark	0.236155	2.79873e+09	6.60934e+08
Kenya	Côte d'Ivoire	1.76306	6.15315e+08	1.08484e+09
Kiribati	Switzerland	0.000357555	1.64477e+10	5.88096e+06
Kuwait
Kyrgyzstan	Netherlands	0.00512151	1.22155e+10	6.25619e+07
Lao People's Democratic Republic	United Arab Emirates	0.0238306	2.92722e+09	6.97573e+07
Latvia
Lebanon	Singapore	0.0812587	9.42671e+09	7.66002e+08
Lesotho	Mexico	0.00212463	1.97441e+10	4.19491e+07
Liberia	Ireland	0.00937648	2.9231e+09	2.74084e+07
Libya
Lithuania
Luxembourg
Madagascar	Qatar	0.0994745	1.23906e+09	1.23255e+08
Malawi	Zambia	0.629346	2.30231e+08	1.44895e+08
Malaysia	Kuwait	2.05676	1.31113e+09	2.69668e+09
Maldives	Saudi Arabia	0.00913643	1.12489e+10	1.02775e+08
Mali	Ethiopia	0.234438	1.72756e+08	4.05006e+07
Malta
Marshall Islands	Greece	0.00148458	2.91158e+09	4.32246e+06
Mauritania	Mexico	0.00613531	1.97441e+10	1.21136e+08
Mauritius	Turkey	0.0174033	4.76241e+09	8.28815e+07
Mexico
Micronesia	Czechia	0.00745529	3.47468e+09	2.59047e+07
Monaco
Mongolia	Turkey	0.0262058	4.76241e+09	1.24803e+08
Montenegro	Latvia	0.171441	3.42838e+08	5.87765e+07
Morocco	Germany	0.0173439	6.21128e+10	1.07728e+09
Mozambique	Qatar	0.178596	1.23906e+09	2.21291e+08
Myanmar	Brazil	0.0267633	1.51709e+10	4.06023e+08
Namibia	Mexico	0.0142139	1.97441e+10	2.80641e+08
Nauru
Nepal	Bahrain	1.03278	3.09231e+08	3.19367e+08
Netherlands
New Zealand	Portugal	0.898589	2.47906e+09	2.22766e+09
Nicaragua	Mexico	0.0142965	1.97441e+10	2.82273e+08
Niger	Benin	1.44371	2.6954e+07	3.89139e+07
Nigeria
Niue
North Macedonia	Czechia	0.0391416	3.47468e+09	1.36005e+08
Northern Mariana Islands
Norway	Denmark	1.20486	2.79873e+09	3.37207e+09
Oman
Pakistan	Senegal	8.74894	3.21912e+08	2.81639e+09
Palau	Latvia	0.00844626	3.42838e+08	2.89569e+06
Palestine
Panama	Myanmar	1.46189	4.06023e+08	5.93561e+08
Papua New Guinea	Qatar	0.120215	1.23906e+09	1.48953e+08
Paraguay	El Salvador	1.26966	6.91761e+08	8.78303e+08
Peru	Qatar	1.94064	1.23906e+09	2.40456e+09
Philippines	Chile	0.912135	3.88013e+09	3.5392e+09
Poland
Portugal
Puerto Rico
Qatar
Republic of Korea
Republic of Moldova	Romania	0.0641583	3.00553e+09	1.9283e+08
Romania
Russian Federation
Rwanda	Qatar	0.116443	1.23906e+09	1.44279e+08
Saint Kitts and Nevis	Argentina	0.00120559	6.31864e+09	7.61772e+06
Saint Lucia	Brazil	0.000821585	1.51709e+10	1.24642e+07
Saint Vincent and the Grenadines	Denmark	0.00120799	2.79873e+09	3.38084e+06
Samoa	Slovenia	0.0101639	8.68247e+08	8.82481e+06
San Marino	Malta	0.0749971	1.33973e+08	1.00476e+07
Sao Tome and Principe	United Arab Emirates	0.00171801	2.92722e+09	5.02898e+06
Saudi Arabia
Senegal	Lesotho	7.67388	4.19491e+07	3.21912e+08
Serbia
Seychelles	Bahamas	0.133693	5.13341e+07	6.86302e+06
Sierra Leone	Mexico	0.00339424	1.97441e+10	6.70164e+07
Singapore
Slovakia
Slovenia
Solomon Islands	Turkey	0.00220898	4.76241e+09	1.05201e+07
Somalia
South Africa	Ecuador	3.74372	1.24393e+09	4.65694e+09
South Sudan
Spain
Sri Lanka	Turkey	0.098573	4.76241e+09	4.69445e+08
Sudan	Singapore	0.0481155	9.42671e+09	4.53571e+08
Suriname	Chile	0.00790262	3.88013e+09	3.06632e+07
Sweden
Switzerland
Syrian Arab Republic
Taiwan
Tajikistan	Bahamas	0.916528	5.13341e+07	4.70492e+07
Thailand
Timor-Leste	El Salvador	0.0858049	6.91761e+08	5.93565e+07
Togo	Qatar	0.0824955	1.23906e+09	1.02217e+08
Tokelau
Tonga	Kuwait	0.00314674	1.31113e+09	4.1258e+06
Trinidad and Tobago	Argentina	0.0403429	6.31864e+09	2.54913e+08
Tunisia	Spain	0.0236932	1.79676e+10	4.25708e+08
Turkey
Turkmenistan
Tuvalu	Bulgaria	0.00112262	1.12981e+09	1.26834e+06
Uganda	Benin	3.54995	2.6954e+07	9.56855e+07
Ukraine	Bulgaria	2.14766	1.12981e+09	2.42645e+09
United Arab Emirates
United Kingdom
United Republic of Tanzania	Kenya	0.532298	1.08484e+09	5.77457e+08
United States of America
United States Virgin Islands
Uruguay	Argentina	0.121388	6.31864e+09	7.67007e+08
Uzbekistan	Estonia	1.86404	3.50017e+08	6.52445e+08
Vanuatu	Cyprus	0.0124886	2.62829e+08	3.28237e+06
Venezuela
Viet Nam	Saudi Arabia	0.382474	1.12489e+10	4.30243e+09
Yemen
Zambia	Qatar	0.185812	1.23906e+09	2.30231e+08
Zimbabwe	Chad	2.01362	3.22905e+07	6.50207e+07
Score-based estimation of the direct costs of CVD
Estimated Country/ Territory	Compared Country/ Territory	SFest,x,CVD/ SFcomp,x,CVD	cdir,comp,x,CVD,2024,USD	cdir,est,x,CVD,2024,USD
Afghanistan
Albania
Algeria
American Samoa	Slovenia	0.0221057	8.68247e+08	1.19868e+07
Andorra
Angola
Antigua and Barbuda
Argentina
Armenia
Australia
Austria
Azerbaijan
Bahamas
Bahrain
Bangladesh
Barbados
Belarus
Belgium
Belize
Benin
Bermuda	Germany	0.000776157	6.21128e+10	4.82093e+07
Bhutan
Bolivia
Bosnia and Herzegovina
Botswana
Brazil
Brunei Darussalam
Bulgaria
Burkina Faso
Burundi
Côte d'Ivoire
Cabo Verde
Cambodia
Cameroon
Canada
Central African Republic
Chad
Chile
China
Colombia
Comoros
Congo
Cook Islands	Germany	0.000164039	6.21128e+10	6.3633e+06
Costa Rica
Croatia
Cuba	Turkey	0.124792	4.76241e+09	1.52763e+09
Cyprus
Czechia
Democratic People's Republic of Korea	Estonia	19.8362	3.50017e+08	4.33612e+09
Democratic Republic of the Congo
Denmark
Djibouti
Dominica
Dominican Republic
Ecuador
Egypt
El Salvador
Equatorial Guinea
Eritrea	Guinea-Bissau	1.60673	2.86523e+07	2.87513e+07
Estonia
Eswatini
Ethiopia
Fiji
Finland
France
Gabon
Gambia
Georgia
Germany
Ghana
Greece
Greenland	Singapore	0.00947081	9.42671e+09	5.57572e+07
Grenada
Guam	Sweden	0.0158417	5.5794e+09	5.52003e+07
Guatemala
Guinea
Guinea-Bissau
Guyana
Haiti
Honduras
Hungary
Iceland
India
Indonesia
Iran
Iraq
Ireland
Israel
Italy
Jamaica
Japan
Jordan
Kazakhstan
Kenya
Kiribati
Kuwait
Kyrgyzstan
Lao People's Democratic Republic
Latvia
Lebanon
Lesotho
Liberia
Libya	Saudi Arabia	0.21682	1.12489e+10	1.52323e+09
Lithuania
Luxembourg
Madagascar
Malawi
Malaysia
Maldives
Mali
Malta
Marshall Islands
Mauritania
Mauritius
Mexico
Micronesia
Monaco	Japan	0.00030979	6.36983e+10	5.07225e+07
Mongolia
Montenegro
Morocco
Mozambique
Myanmar
Namibia
Nauru	Germany	0.000145106	6.21128e+10	5.62886e+06
Nepal
Netherlands
New Zealand
Nicaragua
Niger
Nigeria
Niue	Finland	0.000324101	3.44405e+09	697114
North Macedonia
Northern Mariana Islands	Malta	0.0819314	1.33973e+08	6.85521e+06
Norway
Oman
Pakistan
Palau
Palestine	Argentina	0.121017	6.31864e+09	4.77554e+08
Panama
Papua New Guinea
Paraguay
Peru
Philippines
Poland
Portugal
Puerto Rico	Canada	0.081449	1.23845e+10	6.29967e+08
Qatar
Republic of Korea
Republic of Moldova
Romania
Russian Federation
Rwanda
Saint Kitts and Nevis
Saint Lucia
Saint Vincent and the Grenadines
Samoa
San Marino
Sao Tome and Principe
Saudi Arabia
Senegal
Serbia
Seychelles
Sierra Leone
Singapore
Slovakia
Slovenia
Solomon Islands
Somalia	Nigeria	0.0587327	9.8317e+08	3.6063e+07
South Africa
South Sudan	Nigeria	0.0436972	9.8317e+08	2.68309e+07
Spain
Sri Lanka
Sudan
Suriname
Sweden
Switzerland
Syrian Arab Republic	Albania	8.97692	1.92034e+08	1.07661e+09
Taiwan	Kuwait	4.69748	1.31113e+09	3.8465e+09
Tajikistan
Thailand
Timor-Leste
Togo
Tokelau	Italy	4.25203e-05	3.23332e+10	858615
Tonga
Trinidad and Tobago
Tunisia
Turkey
Turkmenistan	Croatia	1.88642	5.4941e+08	6.47275e+08
Tuvalu
Uganda
Ukraine
United Arab Emirates
United Kingdom
United Republic of Tanzania
United States of America
United States Virgin Islands	Greece	0.00834325	2.91158e+09	6.24409e+07
Uruguay
Uzbekistan
Vanuatu
Venezuela	Oman	5.35585	1.08428e+09	3.6268e+09
Viet Nam
Yemen	Jordan	3.46534	2.54488e+08	5.50767e+08
Zambia
Zimbabwe
Score-based estimation of direct costs of CVD with missing values
Estimated Country/ Territory	Compared Country/ Territory	Ccomp,x,CVD,2024,USD/ cdir,comp,x,CVD,2024,USD	Cest,x,d,2024,USD
Afghanistan	Togo	2.26265	6.38741e+08
Albania	Qatar	3.94603	7.57772e+08
Algeria	Iran	1.66667	3.85058e+09
American Samoa	Slovenia	1.65823	1.98768e+07
Andorra	Singapore	2.28409	4.21226e+07
Angola	Togo	2.26265	3.36231e+08
Antigua and Barbuda	Iran	1.66667	2.24553e+07
Argentina	Iran	1.66667	1.05311e+10
Armenia	Qatar	3.94603	6.3715e+08
Australia
Austria
Azerbaijan	Oman	2.41268	1.23494e+09
Bahamas	Oman	2.41268	1.23853e+08
Bahrain
Bangladesh	Thailand	2.28409	2.27446e+09
Barbados	Argentina	1.66667	1.19218e+08
Belarus	Serbia	1.28456	8.73997e+08
Belgium
Belize	Ecuador	2.64247	8.69036e+07
Benin	Nigeria	2.26265	6.09876e+07
Bermuda	Germany	1.85893	8.96177e+07
Bhutan	Yemen	2.524	3.08485e+07
Bolivia	Nicaragua	2.26265	1.44785e+09
Bosnia and Herzegovina	Turkey	3	9.26286e+08
Botswana	Ecuador	2.64247	4.96028e+08
Brazil
Brunei Darussalam	Turkey	3	1.73475e+08
Bulgaria
Burkina Faso	Ethiopia	2.26265	5.40176e+08
Burundi	Uganda	2.26265	1.09514e+08
Côte d'Ivoire	Madagascar	2.26265	1.39224e+09
Cabo Verde	Thailand	2.28409	2.0313e+07
Cambodia	El Salvador	2.64247	4.24724e+08
Cameroon	Nigeria	2.26265	9.20659e+08
Canada
Central African Republic	Uganda	2.26265	7.05338e+07
Chad	Mali	2.26265	7.30623e+07
Chile
China
Colombia
Comoros	Pakistan	2.64247	5.36919e+07
République du Congo	Nicaragua	2.26265	2.54872e+08
Cook Islands	Germany	1.85893	1.18289e+07
Costa Rica	Chile	2.79541	4.96075e+09
Croatia
Cuba	Chile	2.79541	4.27034e+09
Cyprus
Czechia
Democratic People's Republic of Korea	Chile	2.79541	1.21212e+10
Democratic Republic of the Congo	Nigeria	2.26265	1.2549e+09
Denmark
Djibouti	Sudan	2.524	6.9019e+07
Dominica	Portugal	2.09151	1.01983e+07
Dominican Republic	Iran	1.66667	1.23059e+09
Ecuador
Egypt	China	1.95718	5.75219e+09
El Salvador
Equatorial Guinea	El Salvador	2.64247	2.66898e+08
Eritrea	Nigeria	2.26265	6.50542e+07
Estonia
Eswatini	Papua New Guinea	2.64247	1.3006e+08
Ethiopia	Mozambique	2.26265	3.90887e+08
Fiji	Argentina	1.66667	2.84154e+07
Finland
France
Gabon	Thailand	2.28409	2.9988e+08
Gambia	Madagascar	2.26265	3.18707e+07
Georgia	Turkey	3	3.69242e+08
Germany
Ghana	Pakistan	2.64247	2.19953e+09
Greece
Greenland	Singapore	2.28409	1.27354e+08
Grenada	Suriname	2.79541	1.83351e+07
Guam	Estonia	2.268	1.25194e+08
Guatemala	Haiti	2.64247	2.84791e+09
Guinea	Nigeria	2.26265	3.22292e+08
Guinea-Bissau	Nigeria	2.26265	6.48303e+07
Guyana	Sweden	1.8039	2.9176e+08
Haiti	Peru	2.64247	4.77461e+08
Honduras	Ecuador	2.64247	5.11689e+08
Hungary
Iceland	Saudi Arabia	1.68334	9.2875e+08
India	Tajikistan	2.524	1.28013e+11
Indonesia	Chile	2.79541	2.03792e+10
Iran
Iraq	Republic of Moldova	2.41268	4.32482e+09
Ireland
Israel	Serbia	1.28456	5.5007e+09
Italy
Jamaica	Mexico	2.524	2.8393e+08
Japan
Jordan	Thailand	2.28409	5.81274e+08
Kazakhstan	Qatar	3.94603	2.60807e+09
Kenya	Nigeria	2.26265	2.45461e+09
Kiribati	Belgium	1.72513	1.01454e+07
Kuwait
Kyrgyzstan	Lebanon	2.79541	1.74886e+08
Lao People's Democratic Republic	Mexico	2.524	1.76067e+08
Latvia
Lebanon	Mongolia	2.79541	2.14129e+09
Lesotho	Malawi	2.26265	9.49162e+07
Liberia	Nigeria	2.26265	6.20156e+07
Libya	China	1.95718	2.98123e+09
Lithuania
Luxembourg
Madagascar	Angola	2.26265	2.78883e+08
Malawi	Mozambique	2.26265	3.27848e+08
Malaysia	Oman	2.41268	6.50624e+09
Maldives	Chile	2.79541	2.87298e+08
Mali	Mozambique	2.26265	9.16387e+07
Malta
Marshall Islands	France	1.57036	6.78782e+06
Mauritania	Timor-Leste	2.524	3.05749e+08
Mauritius	Oman	2.41268	1.99967e+08
Mexico
Micronesia	Croatia	2.72906	7.06956e+07
Monaco	Turkey	3	1.52168e+08
Mongolia	Saint Lucia	2.79541	3.48874e+08
Montenegro	Russian Federation	4.68842	2.75569e+08
Morocco	China	1.95718	2.10843e+09
Mozambique	Benin	2.26265	5.00704e+08
Myanmar	South Africa	2.524	1.0248e+09
Namibia	El Salvador	2.64247	7.41585e+08
Nauru	Germany	1.85893	1.04637e+07
Nepal	Ecuador	2.64247	8.43916e+08
Netherlands
New Zealand	Serbia	1.28456	2.86156e+09
Nicaragua	Gambia	2.26265	6.38685e+08
Niger	Mali	2.26265	8.80486e+07
Nigeria
Niue	Finland	1.76926	1.23338e+06
North Macedonia	Qatar	3.94603	5.36679e+08
Northern Mariana Islands	Malta	1.92632	1.32053e+07
Norway	Finland	1.76926	5.96607e+09
Oman
Pakistan	El Salvador	2.64247	7.44222e+09
Palau	Croatia	2.72906	7.90254e+06
Palestine	Argentina	1.66667	7.95923e+08
Panama	Kuwait	3.36054	1.99469e+09
Papua New Guinea	Haiti	2.64247	3.93604e+08
Paraguay	Tajikistan	2.524	2.21684e+09
Peru	Pakistan	2.64247	6.35398e+09
Philippines	Colombia	2.524	8.93296e+09
Poland
Portugal
Puerto Rico	Greece	1.92892	1.21516e+09
Qatar
Republic of Korea
Republic of Moldova	Syrian Arab Republic	2.41268	4.65237e+08
Romania
Russian Federation
Rwanda	Afghanistan	2.26265	3.26454e+08
Saint Kitts and Nevis	Netherlands	1.50623	1.1474e+07
Saint Lucia	Chile	2.79541	3.48425e+07
Saint Vincent and the Grenadines	Iran	1.66667	5.63474e+06
Samoa	Chile	2.79541	2.46689e+07
San Marino	Slovenia	1.65823	1.66612e+07
Sao Tome and Principe	Ecuador	2.64247	1.32889e+07
Saudi Arabia
Senegal	Comoros	2.64247	8.50643e+08
Serbia
Seychelles	Netherlands	1.50623	1.03373e+07
Sierra Leone	Nigeria	2.26265	1.51635e+08
Singapore
Slovakia
Slovenia
Solomon Islands	Colombia	2.524	2.65527e+07
Somalia	Niger	2.26265	8.15981e+07
South Africa	Yemen	2.524	1.17541e+10
South Sudan	Somalia	2.26265	6.07091e+07
Spain
Sri Lanka	Chile	2.79541	1.31229e+09
Sudan	India	2.524	1.14481e+09
Suriname	Chile	2.79541	8.57161e+07
Sweden
Switzerland	Denmark	2.1954	3.61093e+10
Syrian Arab Republic	Uruguay	2.41268	2.59752e+09
Taiwan	United Kingdom	2.15953	9.28955e+09
Tajikistan	Myanmar	2.524	1.18752e+08
Thailand
Timor-Leste	Djibouti	2.524	1.49816e+08
Togo	Guinea-Bissau	2.26265	2.31281e+08
Tokelau	Italy	1.76772	1.51779e+06
Tonga	Brazil	1.58716	6.54828e+06
Trinidad and Tobago	Oman	2.41268	6.88938e+08
Tunisia	Argentina	1.66667	7.09514e+08
Turkey
Turkmenistan	Cyprus	1.66129	1.07531e+09
Tuvalu	Croatia	2.72906	3.46139e+06
Uganda	Somalia	2.26265	2.16503e+08
Ukraine	Bulgaria	2.36353	5.73498e+09
United Arab Emirates
United Kingdom
United Republic of Tanzania	Nigeria	2.26265	1.30658e+09
United States of America
United States Virgin Islands	Finland	1.76926	1.10474e+08
Uruguay	Oman	2.41268	1.85055e+09
Uzbekistan	Oman	2.41268	1.57414e+09
Vanuatu	Thailand	2.28409	7.49723e+06
Venezuela	Colombia	2.524	9.15405e+09
Viet Nam	Chile	2.79541	1.2027e+10
Yemen	Venezuela	2.524	1.39014e+09
Zambia	Nigeria	2.26265	5.20934e+08
Zimbabwe	Nigeria	2.26265	1.47119e+08
Score-based estimation of the indirect costs of CVD

## Sheet: DM COI
	2015			2030
				Baseline scenario		Past-trends scenario		Target scenario
Country	Total Costs (Billion $)	Total Costs/ GDP	Share indirect costs	Total Costs (Billion $)	Total Costs/ GDP	Total Costs (Billion $)	Total Costs/ GDP	Total Costs (Billion $)	Total Costs/ GDP
Afghanistan	0.25	1.3	46.8	0.53	1.7	0.63	2	0.43	1.4
Albania	0.25	2.2	29.5	0.46	2.5	0.56	3.1	0.42	2.3
Algeria	2.59	1.6	21.1	4.62	2	5.32	2.3	4.37	1.9
Angola	0.71	0.7	48.6	1.6	0.8	1.95	0.9	1.34	0.6
Antigua and Barbuda	0.02	1.8	67.4	0.04	1.9	0.04	1.9	0.03	1.7
Argentina	3.21	0.5	59.2	5.27	0.6	5.36	0.6	4.83	0.6
Armenia	0.12	1.1	38.6	0.2	1.3	0.24	1.6	0.18	1.2
Australia	10.65	0.8	33.6	17.43	0.8	16.56	0.7	16.32	0.7
Austria	5.43	1.4	26.6	7.73	1.5	8.49	1.7	7.51	1.5
Azerbaijan	0.71	1.3	11.2	1.44	1.6	1.8	2.1	1.35	1.5
Bahamas	0.18	2	56.8	0.25	2.1	0.26	2.2	0.23	2
Bahrain	0.59	1.9	47.1	1.16	2.5	1.23	2.6	1.13	2.4
Bangladesh	1.68	0.9	73.1	4.12	1	4.74	1.2	3.27	0.8
Barbados	0.09	2	53.1	0.11	2	0.12	2.1	0.11	2
Belarus	1.03	1.8	24.2	1.43	2.1	1.76	2.5	1.27	1.8
Belgium	4.73	1	33.1	6.61	1	7.14	1.1	6.25	1
Belize	0.04	2.2	33.1	0.07	2.6	0.08	2.9	0.07	2.4
Benin	0.01	0.1	25.1	0.02	0.1	0.02	0.2	0.02	0.1
Bhutan	0.01	0.6	44.5	0.04	0.8	0.04	1	0.03	0.6
Bolivia	0.46	1.4	19.9	0.91	1.7	1.05	1.9	0.85	1.5
Bosnia and Herzegovina	0.44	2.7	21	0.75	3.3	0.93	4.1	0.71	3.1
Botswana	0.13	0.9	47.5	0.25	1.1	0.31	1.3	0.21	0.9
Brazil	57.73	3.2	17.9	106.67	4	123.56	4.6	97.14	3.6
Brunei Darussalam	0.2	1.5	75.4	0.26	1.8	0.23	1.6	0.23	1.7
Bulgaria	1.1	2.2	16.7	1.51	2.3	1.86	2.9	1.41	2.2
Burkina Faso	0.03	0.3	40.3	0.07	0.4	0.09	0.4	0.06	0.3
Burundi	0.02	0.6	30.4	0.04	0.7	0.05	0.9	0.04	0.7
Cabo Verde	0.01	0.4	16.7	0.01	0.5	0.02	0.6	0.01	0.5
Cambodia	0.07	0.4	17.9	0.2	0.5	0.24	0.6	0.19	0.5
Cameroon	0.27	1	39	0.54	1.1	0.67	1.4	0.47	1
Canada	24.65	1.6	42.2	33.41	1.6	33.97	1.6	33.38	1.6
Central African Republic	0.02	1	47.4	0.02	1.3	0.02	1.5	0.02	1.1
Chad	0.08	0.8	50.1	0.17	0.9	0.2	1	0.14	0.7
Chile	3.85	1.6	48.8	8.12	1.7	8.44	1.8	7.82	1.7
China	222.32	2	36.3	533.85	2.4	631.72	2.9	507.25	2.3
Colombia	7.03	2.4	13.7	14.41	3.1	16.78	3.7	13.35	2.9
Comoros	0.01	1.4	18.6	0.01	1.8	0.01	2.1	0.01	1.6
Democratic Republic of the Congo	0.27	0.7	41.3	0.56	0.8	0.65	1	0.46	0.7
République du Congo	0.17	2	19	0.3	2.2	0.38	2.7	0.28	2
Costa Rica	1.19	2.2	19.7	2.48	2.7	2.88	3.2	2.36	2.6
Côte d'Ivoire	0.16	0.5	35.4	0.3	0.5	0.37	0.7	0.27	0.5
Croatia	0.47	1	45.8	0.55	1	0.57	1	0.5	0.9
Cuba	3.08	3.5	14.7	4.48	4.1	5.24	4.7	4.26	3.9
Cyprus	0.29	1.5	30.2	0.45	1.7	0.5	1.9	0.46	1.7
Czechia	2.01	1.1	35.1	3.48	1.1	3.72	1.2	3.24	1.1
Denmark	4.94	1.6	35.8	6.3	1.6	6.8	1.7	5.85	1.5
Djibouti	0.04	2.3	22.8	0.07	2.7	0.08	3	0.06	2.4
Dominican Republic	0.92	1.3	41.2	1.99	1.5	2.27	1.8	1.78	1.4
Ecuador	2.35	2.3	19.6	4.13	2.8	4.76	3.2	3.88	2.6
Egypt	5.38	1.6	37.4	11.47	1.9	12.91	2.1	10.06	1.6
El Salvador	0.44	1.7	25.6	0.79	2	0.91	2.3	0.72	1.8
Equatorial Guinea	0.11	0.9	31.1	0.2	1	0.25	1.2	0.19	0.9
Eritrea	0.02	0.4	36.1	0.04	0.6	0.05	0.7	0.04	0.5
Estonia	0.16	0.7	40.8	0.26	0.7	0.27	0.8	0.25	0.7
Ethiopia	0.29	0.4	34.2	0.95	0.6	1.1	0.7	0.82	0.5
Fiji	0.1	2.3	54	0.15	2.5	0.17	2.9	0.12	2.1
Finland	2.92	1.3	32.2	3.96	1.2	4.31	1.3	3.76	1.1
France	28.6	1.2	29.7	40.58	1.2	43.94	1.2	36.64	1
Gabon	0.17	1.2	40.5	0.29	1.4	0.36	1.7	0.25	1.2
Gambia	0	0.3	20	0.01	0.4	0.01	0.4	0	0.3
Georgia	0.23	1.6	19.3	0.34	1.8	0.42	2.3	0.29	1.6
Germany	54.99	1.6	30.1	65.7	1.7	71.97	1.8	58.42	1.5
Ghana	0.11	0.3	32.6	0.23	0.3	0.28	0.4	0.2	0.3
Greece	1.5	0.8	36.2	2.64	0.8	2.82	0.9	2.49	0.8
Grenada	0.02	1.8	41	0.03	2.3	0.04	2.6	0.03	2.1
Guatemala	0.98	1.5	35.4	1.91	1.9	2.17	2.2	1.7	1.7
Guinea	0.02	0.3	21.9	0.04	0.4	0.05	0.4	0.04	0.3
Guinea-Bissau	0	0.4	31.6	0.01	0.5	0.01	0.6	0.01	0.4
Guyana	0.08	2.4	56.8	0.11	2.4	0.12	2.7	0.1	2.1
Haiti	0.12	1.4	27	0.23	1.8	0.23	1.9	0.21	1.7
Honduras	0.36	1.7	22.9	0.73	2.3	0.84	2.7	0.67	2.1
Hungary	1.58	1.3	41.7	2.23	1.4	2.33	1.5	2	1.2
Iceland	0.19	1.1	37.2	0.28	1.3	0.31	1.4	0.28	1.2
India	22	1	56.4	60.46	1.2	72.62	1.5	51.41	1
Indonesia	6.96	0.8	47.7	17.27	0.9	19.92	1	14.42	0.8
Iran	5.43	1.4	20.7	11.44	2.1	13.23	2.4	10.58	1.9
Iraq	2.45	1.4	32	4.69	1.5	5.2	1.7	4.06	1.3
Ireland	1.65	0.6	36.3	2.78	0.6	3	0.7	2.59	0.6
Israel	2.54	0.8	32.4	4.2	0.9	4.64	1	4.11	0.9
Italy	16.29	0.9	29.1	23.15	0.9	25.32	1	22.76	0.9
Jamaica	0.26	1.8	39.5	0.39	2.2	0.44	2.5	0.34	2
Japan	38.07	0.9	47.3	43.44	0.8	40.76	0.8	38.78	0.8
Jordan	0.61	1.6	26.2	1.13	2	1.28	2.3	1.09	2
Kazakhstan	2.04	1.1	31.7	3.44	1.2	4.18	1.5	3.06	1.1
Kenya	0.5	0.8	43.9	1.02	0.9	1.25	1.1	0.88	0.8
Kiribati	0.01	4.1	31.2	0.01	4.6	0.01	5.4	0.01	4.3
Republic of Korea	17.01	1.2	52.5	28.46	1.4	26.5	1.3	25.48	1.2
Kuwait	1.4	1.2	40.1	2.66	1.6	2.92	1.8	2.82	1.7
Kyrgyzstan	0.07	1	24.9	0.12	1.3	0.15	1.6	0.11	1.1
Lao People's Democratic Republic	0.03	0.2	44.7	0.09	0.3	0.11	0.3	0.08	0.2
Latvia	0.24	0.9	49.7	0.3	0.9	0.31	0.9	0.27	0.8
Lebanon	1.07	2.3	28	1.73	3	2.01	3.5	1.59	2.8
Lesotho	0.03	1.1	36.2	0.06	1.5	0.07	1.8	0.05	1.2
Liberia	0.01	0.6	20.2	0.02	0.7	0.03	0.8	0.02	0.6
Libya	0.65	1.6	25.6	0.83	2.1	0.96	2.4	0.83	2.1
Lithuania	0.29	0.7	45.1	0.39	0.7	0.4	0.7	0.36	0.6
Luxembourg	0.36	0.6	25.5	0.59	0.7	0.65	0.7	0.58	0.6
North Macedonia	0.22	2.2	22.7	0.36	2.6	0.44	3.2	0.34	2.5
Madagascar	0.04	0.4	34.8	0.07	0.4	0.08	0.5	0.06	0.4
Malawi	0.06	1	57.1	0.14	1.2	0.16	1.4	0.11	1
Malaysia	7.18	2.4	31.9	16.33	2.9	19.26	3.5	14.57	2.6
Maldives	0.05	1.4	10	0.14	1.9	0.18	2.4	0.13	1.8
Mali	0.04	0.3	31.2	0.1	0.4	0.11	0.4	0.08	0.3
Malta	0.16	1.6	28.4	0.24	1.6	0.26	1.7	0.23	1.5
Mauritania	0.02	0.3	37.4	0.03	0.4	0.04	0.5	0.03	0.3
Mauritius	0.29	2.5	33	0.58	2.8	0.71	3.4	0.51	2.5
Mexico	35.44	3.1	27.9	66.87	3.8	76.99	4.4	62.52	3.5
Micronesia	0.01	3.7	26.8	0.02	4.8	0.02	5.7	0.02	4.5
Republic of Moldova	0.2	3.1	23.1	0.33	4.1	0.4	5.1	0.32	4
Mongolia	0.17	1.5	42.3	0.39	1.6	0.46	1.8	0.33	1.3
Montenegro	0.1	2.4	27.1	0.14	2.7	0.17	3.3	0.13	2.5
Morocco	1.16	1.2	24.5	2.4	1.4	2.76	1.6	2.3	1.3
Mozambique	0.16	1.1	43.8	0.39	1.2	0.44	1.4	0.31	1
Myanmar	0.51	0.8	69.9	1.49	0.9	1.7	1.1	1.17	0.7
Namibia	0.2	1.7	35.6	0.43	2.1	0.52	2.5	0.38	1.8
Nepal	0.08	0.4	51.1	0.19	0.5	0.24	0.6	0.16	0.4
Netherlands	9.49	1.3	30.5	14.14	1.3	15.46	1.4	13.74	1.3
New Zealand	2.35	1.3	37.8	3.39	1.3	3.21	1.3	3.4	1.3
Nicaragua	0.24	1.9	20.7	0.5	2.6	0.58	3	0.45	2.4
Niger	0.02	0.3	31.8	0.04	0.3	0.05	0.3	0.04	0.2
Nigeria	1.12	0.2	17.3	2.17	0.3	2.69	0.3	2.04	0.2
Norway	4.79	1.2	24.9	7.09	1.3	7.8	1.4	6.91	1.3
Oman	0.53	0.8	37.3	1.2	1.1	1.3	1.2	1.17	1.1
Pakistan	1.43	0.5	61.8	2.97	0.6	3.51	0.7	2.47	0.5
Panama	0.94	1.8	17.2	2.17	2.1	2.51	2.4	1.99	1.9
Papua New Guinea	0.26	1.4	36.1	0.51	1.5	0.59	1.7	0.44	1.3
Paraguay	0.67	2.5	12.5	1.34	3.1	1.56	3.5	1.25	2.8
Peru	2.1	1.1	16.3	4.16	1.3	4.79	1.5	3.79	1.2
Philippines	2.88	1	35.5	5.56	1.1	6.51	1.3	4.94	1
Poland	4.74	1	43	6.87	1.1	7.24	1.1	6.2	1
Portugal	3.5	1.8	35	4.87	1.8	5.29	2	4.67	1.8
Qatar	1.11	0.7	30.5	2.18	0.9	2.4	1	2.18	0.9
Romania	3.24	1.8	30.1	5.15	2	6.28	2.5	4.57	1.8
Russian Federation	43.11	3.2	27.2	72.91	3.4	88.67	4.2	64.13	3
Rwanda	0.08	0.9	29.1	0.21	1.3	0.25	1.6	0.18	1.1
Samoa	0.01	1.8	48.4	0.02	1.8	0.02	2.1	0.02	1.6
Sao Tome and Principe	0	0.8	12.6	0	0.9	0.01	1.1	0	0.8
Saudi Arabia	10.75	1.6	44.1	20.24	2.2	21.29	2.3	19.21	2.1
Senegal	0.05	0.3	31.3	0.09	0.4	0.11	0.5	0.09	0.4
Serbia	1.64	4.4	18.2	2.17	5	2.68	6.1	2.07	4.7
Seychelles	0.01	1	53.4	0.02	1.1	0.03	1.4	0.02	1
Sierra Leone	0.06	1.3	52.7	0.09	1.5	0.1	1.7	0.07	1.2
Singapore	3.47	1.2	52.5	5.91	1.3	5.49	1.2	6.73	1.5
Slovakia	1.11	1.3	31.7	1.89	1.4	2.01	1.5	1.8	1.4
Slovenia	0.64	1.5	38.5	0.94	1.6	1	1.7	0.94	1.6
Solomon Islands	0.02	1.9	41.2	0.04	2.2	0.04	2.6	0.03	1.9
South Africa	11.74	3.7	49.6	26.24	4	31.87	4.9	21.83	3.3
South Sudan	0.1	1.1	55.2	0.14	1.2	0.16	1.4	0.11	1
Spain	16.43	1.4	40	24.48	1.5	26.33	1.7	27.12	1.7
Sri Lanka	0.88	1.1	75.9	1.83	1.1	2.18	1.4	1.57	1
Saint Lucia	0.02	1.7	37.7	0.04	1.9	0.04	2.2	0.04	1.9
Saint Vincent and the Grenadines	0.02	3.4	28.5	0.04	4.1	0.04	4.7	0.04	3.9
Sudan	1.52	1.6	48.8	3.3	1.8	4.03	2.2	2.87	1.6
Suriname	0.14	2.8	40.4	0.21	3.1	0.24	3.5	0.19	2.8
Eswatini	0.08	1.9	71.6	0.14	2.4	0.16	2.8	0.1	1.8
Sweden	5.19	1	25.8	7.25	1	7.96	1.1	7.15	1
Switzerland	8.58	1.3	35.1	12.15	1.3	13.33	1.4	11.61	1.3
Syrian Arab Republic	0.58	0.6	77.2	1.37	0.8	1.45	0.9	1.07	0.6
Tajikistan	0.07	0.8	9.4	0.13	1.1	0.17	1.4	0.12	1
United Republic of Tanzania	0.32	0.7	20.7	0.82	0.8	0.97	1	0.74	0.8
Thailand	6.94	1.7	36.3	12.78	2.1	15.06	2.4	11.35	1.8
Timor-Leste	0.01	0.9	49.4	0.02	0.9	0.03	1	0.02	0.7
Togo	0.03	0.7	25.3	0.06	0.8	0.07	1	0.05	0.7
Tonga	0.01	1.7	46.2	0.01	1.9	0.01	2.1	0.01	1.7
Trinidad and Tobago	0.48	2	57.9	0.66	2.2	0.67	2.3	0.61	2.1
Tunisia	0.78	1.8	23.5	1.39	2.2	1.61	2.6	1.27	2
Turkey	14.35	1.7	21.4	34.2	2.1	41.82	2.5	30.37	1.8
Turkmenistan	0.26	0.7	46.3	0.68	0.9	0.81	1.1	0.57	0.8
Uganda	0.19	0.7	34.7	0.49	0.8	0.57	1	0.43	0.7
Ukraine	2.08	2.3	28.9	2.11	2.6	2.58	3.2	1.94	2.4
United Arab Emirates	3.76	1.1	40.4	6.61	1.4	7.27	1.6	6.53	1.4
United Kingdom	23.7	0.8	39.7	35.08	0.8	37.84	0.9	33.94	0.8
United States of America	475.24	2.6	36	668.94	2.5	680.07	2.6	652.59	2.5
Uruguay	0.43	0.8	34.9	0.65	0.8	0.68	0.9	0.62	0.8
Uzbekistan	0.56	0.8	26.8	1.27	1.1	1.57	1.3	1.14	1
Vanuatu	0.02	2.2	43.8	0.03	2.6	0.03	3	0.02	2.3
Venezuela	9.13	2	21.8	13.78	2.4	15.92	2.8	12.49	2.2
Viet Nam	2.18	1.1	21.7	6.27	1.5	7.46	1.8	5.7	1.4
Yemen	0.24	0.6	38.9	0.51	0.9	0.55	1	0.44	0.8
Zambia	0.29	1.4	54.5	0.63	1.6	0.77	1.9	0.52	1.3
Total COI of DM in billion USD in 2015 and in three scenarios in 2030, shares of costs in GDP and share of indirect costs in 2015 per country

## Sheet: Scores DM
Country/ Territory	Krel​,x,2021	OPHWx	OPHW-sharex	DALY-sharex,DM,2021	Deaths-sharex,DM,2021	I-sharex,DM,2021	P-sharex,DM,2021	Scoredir,x,DM	Scoreind,x,DM	Burden-sharex,DM,2021
Afghanistan	0.169996	2.56	0.0173878	0.0153834	0.0134252	0.00107721	0.070847	0.0698029	0.0240204	0.0275348
Albania	0.0695925	17.2	0.116824	0.0188464	0.00722797	0.00063295	0.0561621	0.0367289	0.0508983	0.0234152
Algeria	0.045763	19.55	0.132785	0.035013	0.0200646	0.00122938	0.0952626	0.0420363	0.0681431	0.041458
American Samoa			99999	0.127733	0.124247	0.00160867	0.227385	99999	29999.8	0.119443
Andorra	0.0834236		99999	0.0309784	0.0235066	0.000746643	0.0801334	0.0497494	29999.7	0.0359082
Angola	0.0267727	7.96	0.0540651	0.0148292	0.0196059	0.00034199	0.0329173	0.0196101	0.0277978	0.0163871
Antigua and Barbuda	0.0482208		99999	0.0846399	0.0804369	0.00148769	0.131018	0.0659391	29999.8	0.0731874
Argentina	0.0890527	28	0.190179	0.0310269	0.0251393	0.000725447	0.0679226	0.0491647	0.0795025	0.0324164
Armenia	0.113852	21.68	0.147253	0.0311752	0.0207285	0.000759597	0.0679302	0.0562016	0.0662216	0.0320324
Australia	0.113024	58.94	0.400326	0.0289397	0.0249833	0.000591058	0.0604952	0.0544108	0.140601	0.0295061
Austria	0.114662	74.9	0.508728	0.024486	0.0225935	0.000498454	0.0517719	0.0520092	0.170229	0.0252863
Azerbaijan	0.036447	16.79	0.114039	0.0266216	0.0202679	0.000763975	0.0549274	0.0294235	0.0527012	0.0267207
Bahamas	0.0831015	33.11	0.224886	0.0488258	0.0366528	0.00126072	0.110013	0.0606157	0.103151	0.0516953
Bahrain	0.0430859	44.96	0.305373	0.0870755	0.106488	0.00221192	0.13041	0.067514	0.1462	0.0765579
Bangladesh	0.0208512	6.97	0.0473409	0.0317207	0.0366156	0.000600468	0.0682094	0.030023	0.03797	0.0338207
Barbados	0.0832747	17.34	0.117775	0.0961519	0.096165	0.0015408	0.155262	0.0851898	0.0955398	0.0855028
Belarus	0.0503057	20.11	0.136589	0.0108184	0.00440657	0.0004212	0.0441435	0.026609	0.052494	0.0170556
Belgium	0.10494	75.48	0.512667	0.0275757	0.0132049	0.000679014	0.0811077	0.0546749	0.176993	0.0341292
Belize	0.041471	11.34	0.0770223	0.0564044	0.0666973	0.000859073	0.0711516	0.044794	0.0554594	0.0451942
Benin	0.0271864	5.03	0.0341642	0.0118717	0.0158583	0.000350469	0.035968	0.0193798	0.0214731	0.0160429
Bermuda			99999	0.0512052	0.0344212	0.00105205	0.111296	99999	29999.7	0.0525082
Bhutan	0.0329126	7.81	0.0530463	0.0308259	0.0404151	0.000593115	0.0493166	0.0300624	0.0361025	0.0282622
Bolivia (Plurinational State of)	0.0772559	8.46	0.0574611	0.0281758	0.0298089	0.000666163	0.0523747	0.042401	0.0364626	0.0273459
Bosnia and Herzegovina	0.0920285	22.38	0.152007	0.054441	0.043253	0.00146613	0.125056	0.0681265	0.08612	0.0586142
Botswana	0.065771	21.24	0.144264	0.0190665	0.026154	0.000404623	0.0367166	0.0335843	0.0571322	0.0194717
Brazil	0.0919826	16.97	0.115262	0.0346888	0.0360837	0.000616907	0.0641333	0.0510909	0.0580747	0.0334401
Brunei Darussalam	0.0183509	50.83	0.345242	0.084519	0.0802113	0.00184683	0.142204	0.0592403	0.157308	0.076592
Bulgaria	0.0813128	29.28	0.198873	0.0264631	0.0143312	0.00109131	0.106434	0.0526247	0.0878926	0.0416298
Burkina Faso	0.0618785	2.87	0.0194933	0.00851856	0.0128106	0.000236771	0.0238228	0.0263602	0.0136447	0.0110545
Burundi	0.0815707	0.82	0.00556952	0.0113616	0.0192004	0.000168723	0.0154812	0.0317936	0.0089932	0.0100235
Côte d'Ivoire	0.0288158	6.98	0.0474088	0.0133546	0.0187586	0.000321683	0.0320894	0.0196737	0.0252516	0.0156055
Cabo Verde	0.0748628	9.62	0.0653399	0.0389101	0.0409214	0.000665666	0.0651888	0.0475039	0.044647	0.0355215
Cambodia	0.0771812	3.97	0.0269646	0.0258664	0.0285193	0.000609414	0.0405501	0.0394115	0.0243465	0.0229597
Cameroon	0.0328148	4.32	0.0293418	0.0142021	0.0211382	0.000274865	0.0286002	0.0205737	0.0195318	0.015037
Canada	0.117461	57.28	0.389051	0.0396367	0.0206379	0.0010838	0.117986	0.0690436	0.15052	0.0496758
Central African Republic	0.0810636	1.12	0.00760715	0.012634	0.0164823	0.000373347	0.0421134	0.0369915	0.0149545	0.0181844
Chad	0.046136	2.19	0.0148747	0.00651199	0.0102619	0.00021452	0.0225353	0.0207194	0.011341	0.00980475
Chile	0.0911392	29.57	0.200842	0.0342216	0.0219886	0.00100754	0.0923383	0.0550541	0.087965	0.0404691
China	0.0506059	16.06	0.109081	0.0290928	0.0152592	0.000904262	0.0860349	0.0399141	0.0574566	0.0363355
Colombia	0.0877057	16.04	0.108945	0.0320709	0.0203305	0.00068602	0.071037	0.0491035	0.0554754	0.0331712
Comoros	0.0649885	6.7	0.045507	0.0240437	0.032076	0.000343525	0.0345955	0.0345007	0.0286562	0.0209024
Congo	0.019751	4.24	0.0287985	0.0244159	0.0318253	0.000359261	0.0384071	0.0217443	0.0244585	0.0221372
Cook Islands			99999	0.170127	0.176497	0.0018552	0.257962	99999	29999.8	0.146633
Costa Rica	0.0723113	24.4	0.165727	0.0440482	0.033702	0.00085944	0.0900173	0.0520486	0.0800733	0.0438477
Croatia	0.0725977	45.87	0.311553	0.0369573	0.0250318	0.00109593	0.0980607	0.0515053	0.123192	0.0433374
Cuba		18.51	0.125722	0.0306848	0.0124188	0.000908529	0.0966614	99999	0.0646093	0.0397183
Cyprus	0.086781	35.27	0.239557	0.0503763	0.0564232	0.000961924	0.0911667	0.0601776	0.10601	0.0483938
Czechia	0.0877647	46.92	0.318685	0.0415744	0.0317345	0.00113628	0.101916	0.0584282	0.127704	0.0465615
Democratic People's Republic of Korea		1.54	0.0104598	0.0283825	0.0190146	0.000847321	0.0702785	99999	0.0249411	0.031754
Democratic Republic of the Congo	0.0335737	1.97	0.0133804	0.0153083	0.0224937	0.00026985	0.0271569	0.0208685	0.0148105	0.0150699
Denmark	0.100789	78.62	0.533994	0.0263832	0.0245798	0.000616637	0.0680151	0.0516975	0.181659	0.0309624
Djibouti	0.024916	20.31	0.137947	0.0180098	0.0254482	0.000237925	0.0210859	0.0178863	0.0517958	0.0143449
Dominica	0.0520512		99999	0.0786419	0.0768386	0.00148405	0.139071	0.0671387	29999.8	0.073443
Dominican Republic	0.0459055	22.85	0.155199	0.046534	0.0391988	0.00101798	0.0883935	0.0448806	0.0776688	0.0447035
Ecuador	0.0721974	11.48	0.0779732	0.0396124	0.0362677	0.000783394	0.0707701	0.0475192	0.0492519	0.0369766
Egypt	0.0389048	20.23	0.137404	0.0374454	0.0389394	0.000867794	0.0631971	0.0358674	0.0654172	0.034347
El Salvador	0.0905623	9.83	0.0667663	0.0468031	0.051274	0.000715909	0.0665111	0.0551021	0.0479633	0.0393364
Equatorial Guinea	0.0302471	18.2	0.123616	0.0188151	0.0270658	0.000370018	0.03403	0.0224237	0.0504345	0.0186711
Eritrea		2.12	0.0143992	0.0176821	0.0247414	0.000248564	0.0251528	99999	0.0154106	0.0153992
Estonia	0.0729822	45.34	0.307954	0.0276116	0.0166097	0.000688747	0.0752481	0.0442653	0.114757	0.0327255
Eswatini	0.0671011	15.87	0.107791	0.0229197	0.0335262	0.000457313	0.0383125	0.0358209	0.0480277	0.0218595
Ethiopia	0.0310842	3.49	0.0237044	0.0126483	0.0196935	0.00019862	0.0188339	0.0176308	0.0154169	0.0114736
Fiji	0.0578068	19.11	0.129797	0.154453	0.192393	0.00164318	0.155686	0.0989378	0.120535	0.112774
Finland	0.0971294	69.2	0.470013	0.0316373	0.0105826	0.000963891	0.118628	0.0604429	0.172308	0.0464271
France	0.117591	68.74	0.466889	0.0215651	0.0201843	0.000494572	0.0597421	0.0536562	0.158445	0.026559
Gabon	0.0210205	25.65	0.174217	0.033245	0.0438117	0.00047669	0.0488047	0.0271926	0.0731516	0.0291391
Gambia	0.026858	3.45	0.0234327	0.0155234	0.0216589	0.000328228	0.029596	0.0193128	0.0182852	0.0158002
Georgia	0.0747	22.71	0.154248	0.0292568	0.0179133	0.00085202	0.0847439	0.0471719	0.0710364	0.0362471
Germany	0.122813	69.42	0.471507	0.0273675	0.0212756	0.000760904	0.0853644	0.06167	0.166278	0.0361754
Ghana	0.0378807	7.83	0.0531821	0.0201061	0.0272537	0.000371496	0.0351078	0.0252066	0.0297971	0.019401
Greece	0.0866369	42.41	0.288053	0.0268605	0.0122539	0.000702028	0.089951	0.0507192	0.111144	0.0364794
Greenland			99999	0.0173816	0.0128697	0.000509749	0.0519174	99999	29999.7	0.0222296
Grenada	0.0588808		99999	0.0793722	0.0765534	0.00141279	0.134858	0.0684482	29999.8	0.0723482
Guam		53.32	0.362154	0.0490156	0.0343992	0.000836909	0.107989	99999	0.143655	0.0507925
Guatemala	0.0549543	11.23	0.0762752	0.0520446	0.0603967	0.000837613	0.0753424	0.0481709	0.0545672	0.044507
Guinea	0.0292898	4.97	0.0337567	0.0103328	0.0164161	0.000241992	0.0244777	0.0174391	0.0187791	0.0121574
Guinea-Bissau	0.0764259	3.23	0.0219385	0.0136977	0.0182126	0.000340898	0.0318357	0.0339239	0.0175777	0.0155836
Guyana	0.0489124	86.73	0.589078	0.0651062	0.0597322	0.00153527	0.148747	0.0637246	0.225774	0.0705896
Haiti	0.0352171	3.39	0.0230252	0.0329096	0.0397385	0.000922046	0.0783211	0.0369695	0.0333119	0.0376197
Honduras	0.0903068	6.82	0.0463221	0.0304629	0.0239544	0.000690838	0.0647562	0.0486695	0.035474	0.0311684
Hungary	0.0700166	37.34	0.253617	0.0306109	0.0180255	0.0010619	0.0965468	0.0484514	0.103532	0.0402684
Iceland	0.0919369	58.64	0.398288	0.0248807	0.0120464	0.000637542	0.068516	0.0475926	0.139498	0.0294149
India	0.0291791	8.41	0.0571215	0.0257723	0.0282097	0.000506468	0.0560928	0.028049	0.0364317	0.0275325
Indonesia	0.0374503	14	0.0950893	0.0286977	0.028165	0.000562527	0.0450415	0.0289119	0.0462037	0.025107
Iran (Islamic Republic of)	0.0632347	23.43	0.159139	0.0323047	0.0254278	0.000895294	0.0715519	0.0424636	0.0712348	0.0339683
Iraq	0.0407414	25.11	0.170549	0.0483798	0.0417186	0.00143617	0.116916	0.0497406	0.088683	0.0541913
Ireland	0.0630588	145.72	0.989744	0.0225368	0.0132673	0.000582681	0.0626677	0.0374018	0.315407	0.0270629
Israel	0.0794552	58.06	0.394349	0.0419813	0.0486614	0.000661213	0.0667816	0.0505875	0.145056	0.0376934
Italy	0.0876124	62.59	0.425117	0.0343337	0.0274487	0.000840924	0.0888813	0.0538398	0.155091	0.0399617
Jamaica	0.078816	9.06	0.0615364	0.0741657	0.0898703	0.00109864	0.0889235	0.0654694	0.0602855	0.0582434
Japan	0.104962	42.02	0.285404	0.0356571	0.00709435	0.000933687	0.122038	0.0639239	0.118056	0.048298
Jordan	0.0810201	18.01	0.122326	0.0532989	0.0489289	0.00156655	0.105974	0.0613669	0.0737585	0.0531448
Kazakhstan	0.0328673	31.02	0.210691	0.0201628	0.00833874	0.000777896	0.067045	0.0282912	0.0816382	0.0272296
Kenya	0.0442134	5.01	0.0340284	0.0129314	0.0201183	0.000120635	0.0122281	0.0203319	0.0172764	0.00959587
Kiribati	0.11395		99999	0.0882258	0.121602	0.00116629	0.111931	0.0866098	29999.8	0.072557
Kuwait	0.0585536	38.41	0.260884	0.0687652	0.0468033	0.00218037	0.146802	0.0657959	0.126495	0.0700046
Kyrgyzstan	0.0520475	7.42	0.0503973	0.0160848	0.0100377	0.000515032	0.0353429	0.0270066	0.0265115	0.0165866
Lao People's Democratic Republic	0.0288742	9.64	0.0654758	0.0265546	0.0301296	0.00059893	0.0444448	0.0259949	0.0369754	0.0244925
Latvia	0.0857308	42.14	0.286219	0.0252557	0.0164201	0.00065375	0.0763671	0.0478166	0.107963	0.032325
Lebanon	0.0445276	17.69	0.120152	0.0526431	0.0382407	0.001265	0.124637	0.0528913	0.0755787	0.0573876
Lesotho	0.105047	2.55	0.0173198	0.0169353	0.025306	0.000378204	0.0333669	0.0441807	0.0178626	0.0177347
Liberia	0.166673	1.36	0.00923725	0.0141718	0.0201511	0.000293258	0.0337468	0.0616593	0.0144287	0.0164787
Libya		31.11	0.211302	0.0362612	0.0251508	0.00131202	0.101437	99999	0.0937078	0.0442183
Lithuania	0.0739495	48.09	0.326632	0.0204552	0.0120187	0.000537809	0.0637587	0.040337	0.116142	0.0266274
Luxembourg	0.0544773	147.23	1	0.0263099	0.016023	0.000681795	0.0713405	0.0376119	0.321269	0.031102
Madagascar	0.0345247	1.85	0.0125654	0.0110555	0.0161479	0.000152456	0.015437	0.0173012	0.0107134	0.00960826
Malawi	0.068775	2.48	0.0168444	0.0114461	0.0182914	0.000122531	0.0112517	0.0270257	0.0114465	0.00867525
Malaysia	0.0416403	26.78	0.181892	0.034218	0.0231783	0.000870258	0.0724764	0.0363228	0.0783984	0.0345872
Maldives	0.109511	21.79	0.148	0.0336985	0.034136	0.000593794	0.0442173	0.0519688	0.0635154	0.0269665
Mali	0.0445933	2.87	0.0194933	0.0107249	0.0135168	0.000425664	0.0440757	0.0257749	0.0182449	0.0179195
Malta	0.0993977	51.74	0.351423	0.0478448	0.0371923	0.00108582	0.123019	0.0679285	0.143536	0.0553041
Marshall Islands	0.102912		99999	0.107334	0.118357	0.0018571	0.191274	0.102802	29999.8	0.101975
Mauritania	0.0401456	13.13	0.0891802	0.0174245	0.0280521	0.00023687	0.0212883	0.0226388	0.0373492	0.0144901
Mauritius	0.0628475	26.32	0.178768	0.130981	0.145714	0.00216971	0.162301	0.0925159	0.127292	0.103207
Mexico	0.0563177	20.55	0.139578	0.0673826	0.0754691	0.00103781	0.0984227	0.0578108	0.0827888	0.0575998
Micronesia (Federated States of)	0.0912183		99999	0.0857954	0.0966835	0.00134773	0.124968	0.0794561	29999.8	0.0733017
Monaco			99999	0.0183	0.00723532	0.000628463	0.0808659	99999	29999.7	0.0306619
Mongolia	0.0592597	13.77	0.0935271	0.0149557	0.00996717	0.000456594	0.0365438	0.0291659	0.0394461	0.0165836
Montenegro	0.0995107	26.62	0.180806	0.0318505	0.0181353	0.00105569	0.0930569	0.0568593	0.0812478	0.0396025
Morocco	0.0601072	12.71	0.0863275	0.0479399	0.0265028	0.00153628	0.142735	0.0591246	0.0669907	0.0603136
Mozambique	0.0846952	2	0.0135842	0.0109989	0.0167204	0.000191107	0.0166764	0.0326539	0.0113206	0.0100319
Myanmar	0.049427	4.86	0.0330096	0.0448444	0.049767	0.00110473	0.0739336	0.0437814	0.0388561	0.0409415
Namibia	0.087315	14.18	0.0963119	0.0215909	0.032005	0.000300845	0.0286485	0.0395031	0.0422021	0.0183626
Nauru			99999	0.0701491	0.0844822	0.00124231	0.115846	99999	29999.7	0.0646195
Nepal	0.0511042	7.74	0.0525708	0.0265208	0.0259463	0.000601287	0.0645863	0.0362676	0.0367076	0.0301072
Netherlands	0.106052	80.64	0.547714	0.0266697	0.0188887	0.000609811	0.0702821	0.0532167	0.185716	0.0311574
New Zealand	0.0986367	46.13	0.313319	0.029024	0.0190737	0.000617022	0.0672293	0.0508724	0.115277	0.0309685
Nicaragua	0.0872743	7.12	0.0483597	0.0418603	0.0368772	0.000916372	0.0709684	0.052619	0.0409447	0.0378113
Niger	0.0492697	1.81	0.0122937	0.00665665	0.00935252	0.000219988	0.0220754	0.0215066	0.0104138	0.00962087
Nigeria	0.0391915	6.78	0.0460504	0.00869103	0.0157983	0.000215277	0.0195016	0.0190189	0.0210765	0.0101022
Niue			99999	0.111578	0.120182	0.00190845	0.228551	99999	29999.8	0.114629
North Macedonia	0.0686141	22.88	0.155403	0.0413855	0.0297442	0.00137714	0.109575	0.0540263	0.080063	0.0486758
Northern Mariana Islands			99999	0.0736164	0.0722098	0.000838929	0.118214	99999	29999.7	0.0650219
Norway	0.0927596	93.29	0.633634	0.0262299	0.0151006	0.000599933	0.0722713	0.0491582	0.211421	0.0312404
Oman	0.0422953	31.52	0.214087	0.0376038	0.0421901	0.00104125	0.0621074	0.0370581	0.0885955	0.0344448
Pakistan	0.0301193	6.86	0.0465938	0.0217419	0.0275904	0.000525028	0.050527	0.0263536	0.031296	0.0245972
Palau	0.162419		99999	0.10977	0.106588	0.0021545	0.232312	0.128232	29999.8	0.11393
Palestine			99999	0.0418462	0.0548538	0.000892903	0.0622675	99999	29999.7	0.0369874
Panama	0.0999682	45.81	0.311146	0.0506191	0.0523854	0.000817916	0.0770141	0.0609192	0.124273	0.0437739
Papua New Guinea	0.023241	5.95	0.040413	0.0399547	0.0508494	0.000775116	0.0819656	0.0365963	0.0417479	0.0418936
Paraguay	0.0795387	14.03	0.0952931	0.0494951	0.0624335	0.000647559	0.0590909	0.0519517	0.056678	0.0390134
Peru	0.0569513	12.55	0.0852408	0.0204141	0.0184677	0.000403534	0.0350335	0.0301024	0.0385892	0.0186021
Philippines	0.0593373	10.85	0.0736942	0.0296844	0.0346847	0.000458622	0.0358461	0.0344675	0.0387746	0.0232652
Poland	0.0606979	38.32	0.260273	0.0332628	0.0195312	0.00106756	0.0948922	0.046007	0.10588	0.0407199
Portugal	0.105484	44.67	0.303403	0.0438768	0.0319674	0.0012071	0.135089	0.0708766	0.130252	0.0572485
Puerto Rico		50.05	0.339944	0.108264	0.0952556	0.00166494	0.192698	99999	0.172034	0.100314
Qatar	0.027117	53.2	0.361339	0.062604	0.0755543	0.00196433	0.0987892	0.0483621	0.148629	0.0565627
Republic of Korea	0.0899088	42.97	0.291856	0.0655244	0.0323363	0.00170346	0.173621	0.0783761	0.13896	0.0754883
Republic of Moldova	0.0769669	9.5	0.0645249	0.0228287	0.0111021	0.000760266	0.0773879	0.0443956	0.040663	0.0314033
Romania	0.061629	40.25	0.273382	0.0179313	0.0082832	0.000691742	0.0643319	0.035908	0.0994339	0.0257148
Russian Federation	0.0649743	30.4	0.20648	0.0206912	0.0162614	0.000578163	0.0626626	0.0379048	0.0803564	0.0268057
Rwanda	0.0664709	5.14	0.0349114	0.0150349	0.0242135	0.000173014	0.0144302	0.0282902	0.0188224	0.0113128
Saint Kitts and Nevis	0.067872		99999	0.0667098	0.0570705	0.00154159	0.131321	0.0659831	29999.7	0.0655787
Saint Lucia	0.0477217	16.26	0.110439	0.0810653	0.0699181	0.00165209	0.162477	0.0703472	0.0891625	0.0805501
Saint Vincent and the Grenadines	0.0496563	18.17	0.123412	0.0897095	0.0840658	0.00161968	0.154124	0.0723942	0.094521	0.0820427
Samoa	0.0680858	7.96	0.0540651	0.084409	0.0925013	0.0011668	0.126788	0.0721485	0.0679423	0.0729591
San Marino	0.082317		99999	0.0279174	0.0146513	0.00068995	0.0827573	0.0484332	29999.7	0.0348745
Sao Tome and Principe	0.060825	6.42	0.0436052	0.0203284	0.016038	0.000461749	0.0409532	0.0322	0.027034	0.0201268
Saudi Arabia	0.0634391	54.53	0.370373	0.0391414	0.0323956	0.00146914	0.0950657	0.0494066	0.141487	0.0439424
Senegal	0.0392365	5.79	0.0393262	0.0223273	0.0279846	0.000454823	0.0436395	0.0278537	0.0278807	0.022725
Serbia	0.0954717	20.98	0.142498	0.0408382	0.026034	0.00125941	0.11107	0.0618784	0.0759863	0.0485536
Seychelles	0.0516747		99999	0.0529613	0.0304465	0.00153473	0.130007	0.0554477	29999.7	0.0583957
Sierra Leone	0.0934127	2.37	0.0160973	0.00979398	0.0139274	0.000306391	0.0299937	0.0374354	0.0142407	0.013421
Singapore	0.0481754	76.23	0.517761	0.051185	0.00704671	0.00125045	0.12662	0.0509683	0.191844	0.0544213
Slovakia	0.0706521	38.33	0.260341	0.0233245	0.0120387	0.000833554	0.0702932	0.0412898	0.0981964	0.0295392
Slovenia	0.0895659	49.08	0.333356	0.0318372	0.0182668	0.000904844	0.080061	0.051257	0.124394	0.0356676
Solomon Islands	0.0450226	2.4	0.016301	0.0610009	0.080609	0.000694267	0.0611824	0.0461432	0.0375267	0.0449242
Somalia		4.98	0.0338246	0.00778454	0.0123969	0.000150024	0.0142094	99999	0.0158159	0.00788288
South Africa	0.0853693	20.96	0.142362	0.0311079	0.044198	0.000504949	0.053149	0.046983	0.0640809	0.0298484
South Sudan		3.19	0.0216668	0.00897269	0.0167527	0.000145942	0.0152605	99999	0.0130511	0.00898902
Spain	0.100127	57.55	0.390885	0.0410303	0.0206055	0.00113541	0.121713	0.0648744	0.152102	0.0512242
Sri Lanka	0.0425394	15.64	0.106228	0.0825185	0.0764719	0.00161906	0.128139	0.0628643	0.081971	0.0713301
Sudan	0.0372173	6.05	0.0410922	0.0156214	0.0134324	0.000602723	0.047152	0.0251837	0.0263461	0.0203561
Suriname	0.0499855	20.3	0.13788	0.0608702	0.0489972	0.00131911	0.135567	0.0594467	0.0858149	0.0642268
Sweden	0.107045	70.56	0.47925	0.0299787	0.0216656	0.000689581	0.0838849	0.0571908	0.168852	0.0365325
Switzerland	0.11027	76.45	0.519256	0.0375927	0.0173295	0.00101924	0.115964	0.0657293	0.188425	0.0481059
Syrian Arab Republic		5.18	0.035183	0.0331581	0.0210799	0.0012379	0.0917017	99999	0.0378824	0.0399373
Taiwan (Province of China)		59.04	0.401005	0.0617374	0.0578531	0.00129314	0.0990094	99999	0.158495	0.0543973
Tajikistan	0.0861443	8.79	0.0597025	0.0156668	0.0142526	0.000490275	0.0314789	0.0367957	0.0288632	0.015716
Thailand	0.0477	15.22	0.103376	0.0455074	0.0393079	0.000916097	0.0863991	0.0448053	0.061508	0.0437776
Timor-Leste	0.0390674	6.98	0.0474088	0.0195008	0.0191736	0.000508852	0.0395982	0.0255592	0.0280616	0.0197997
Togo	0.0490776	3.07	0.0208517	0.0124517	0.0180009	0.000221695	0.0221968	0.0234974	0.0150297	0.0122612
Tokelau			99999	0.0845469	0.0885153	0.0015784	0.188627	99999	29999.8	0.0912773
Tonga	0.0627961	10.76	0.0730829	0.105342	0.130755	0.00106239	0.116733	0.0765417	0.0796277	0.0800165
Trinidad and Tobago	0.0642922	28.12	0.190994	0.110266	0.11195	0.00185881	0.184843	0.0898762	0.127887	0.100285
Tunisia	0.0644869	16.1	0.109353	0.0381083	0.0200893	0.00125481	0.117804	0.0527884	0.0662481	0.049159
Turkey	0.0439352	41.36	0.280921	0.0406127	0.0351035	0.000840342	0.0788441	0.0407503	0.111846	0.0395995
Turkmenistan		22.25	0.151124	0.0224479	0.0210371	0.00050752	0.0377539	99999	0.0595828	0.0203165
Tuvalu	0.203552		99999	0.0770435	0.0900186	0.0010574	0.105214	0.10673	29999.7	0.0639962
Uganda	0.0442292	3.24	0.0220064	0.0102295	0.0181488	0.000141496	0.0137691	0.0199117	0.0132448	0.00905691
Ukraine	0.0599767		99999	0.012707	0.0033077	0.000512268	0.0602245	0.0330125	29999.7	0.0223639
United Arab Emirates	0.0589965	42.98	0.291924	0.0441682	0.0411771	0.00176409	0.0871988	0.0484429	0.118321	0.044057
United Kingdom	0.116571	59.3	0.402771	0.0278452	0.00938063	0.000906122	0.116995	0.0650586	0.150919	0.0446619
United Republic of Tanzania	0.0277854	2.88	0.0195612	0.0123636	0.0198611	0.000175527	0.0151981	0.0158692	0.0134019	0.0103073
United States of America	0.169053	71.13	0.483122	0.0400628	0.021323	0.00126465	0.146353	0.0903842	0.184605	0.0584364
United States Virgin Islands		96.67	0.656592	0.0917418	0.0547587	0.00200887	0.242373	99999	0.269678	0.106313
Uruguay	0.0803223	30.9	0.209876	0.0311798	0.0239842	0.000787776	0.0826131	0.0494112	0.0882773	0.0367726
Uzbekistan	0.0825758	11.56	0.0785166	0.0341608	0.0334595	0.000880241	0.053581	0.0458431	0.0446253	0.0299326
Vanuatu	0.0452009	4.77	0.0323983	0.0536381	0.0628608	0.000825789	0.0814928	0.0470377	0.0431969	0.0470731
Venezuela (Bolivarian Republic of)		11.54	0.0783808	0.0441873	0.0455424	0.000818586	0.0799378	99999	0.0530572	0.0420373
Viet Nam	0.0438503	10.27	0.0697548	0.0391224	0.0445944	0.000749333	0.0467279	0.0349345	0.0427058	0.0304394
Yemen		11.96	0.0812334	0.00977965	0.0086785	0.000440601	0.0326558	99999	0.0338131	0.0137307
Zambia	0.06678	4.63	0.0314474	0.0130707	0.0165549	0.000228698	0.0250386	0.0293571	0.0187573	0.0131569
Zimbabwe	0.0192597	3.27	0.0222101	0.0142995	0.0206335	0.000267589	0.0249363	0.0157419	0.0166271	0.0139144
Direct, indirect and burden of disease scores and input factors of DM per country and territory

## Sheet: Distance Matrices DM
Direct Score Matrix - DM	Afghanistan	Albania	Algeria	American Samoa	Andorra	Angola	Antigua and Barbuda	Argentina	Armenia	Australia	Austria	Azerbaijan	Bahamas	Bahrain	Bangladesh	Barbados	Belarus	Belgium	Belize	Benin	Bermuda	Bhutan	Bolivia (Plurinational State of)	Bosnia and Herzegovina	Botswana	Brazil	Brunei Darussalam	Bulgaria	Burkina Faso	Burundi	Côte d'Ivoire	Cabo Verde	Cambodia	Cameroon	Canada	Central African Republic	Chad	Chile	China	Colombia	Comoros	Congo	Cook Islands	Costa Rica	Croatia	Cuba	Cyprus	Czechia	Democratic People's Republic of Korea
Afghanistan	0	0.0330741	0.0277666	99998.9	0.0200535	0.0501928	0.00386382	0.0206382	0.0136013	0.0153921	0.0177937	0.0403794	0.00918718	0.00228894	0.0397799	0.0153869	0.0431939	0.015128	0.0250089	0.0504231	99998.9	0.0397405	0.0274019	0.00167646	0.0362187	0.018712	0.0105626	0.0171782	0.0434427	0.0380094	0.0501292	0.022299	0.0303915	0.0492292	0.000759335	0.0328115	0.0490836	0.0147488	0.0298889	0.0206994	0.0353022	0.0480586	99998.9	0.0177543	0.0182976	99998.9	0.00962534	0.0113747	99998.9
Albania	0.0330741	0	0.0053075	99999	0.0130206	0.0171188	0.0292102	0.0124359	0.0194727	0.017682	0.0152804	0.00730535	0.0238869	0.0307851	0.00670581	0.0484609	0.0101199	0.0179461	0.00806517	0.017349	99999	0.00666644	0.00567215	0.0313976	0.00314459	0.0143621	0.0225115	0.0158959	0.0103686	0.00493529	0.0170551	0.010775	0.0026826	0.0161552	0.0323147	0.0002626	0.0160095	0.0183253	0.00318521	0.0123747	0.00222816	0.0149846	99999	0.0153197	0.0147764	99999	0.0234487	0.0216994	99999
Algeria	0.0277666	0.0053075	0	99999	0.00771308	0.0224263	0.0239028	0.00712836	0.0141652	0.0123745	0.00997287	0.0126128	0.0185794	0.0254776	0.0120133	0.0431534	0.0154274	0.0126386	0.00275767	0.0226565	99999	0.0119739	0.00036465	0.0260901	0.00845208	0.00905459	0.017204	0.0105884	0.0156761	0.0102428	0.0223626	0.00546753	0.00262489	0.0214626	0.0270072	0.0050449	0.021317	0.0130178	0.00212228	0.00706717	0.00753565	0.0202921	99999	0.0100123	0.00946893	99999	0.0181412	0.0163919	99999
American Samoa	99998.9	99999	99999	0	99999	99999	99998.9	99999	99998.9	99998.9	99998.9	99999	99998.9	99998.9	99999	99998.9	99999	99998.9	99999	99999	0	99999	99999	99998.9	99999	99998.9	99998.9	99998.9	99999	99999	99999	99999	99999	99999	99998.9	99999	99999	99998.9	99999	99999	99999	99999	0	99998.9	99998.9	0	99998.9	99998.9	0
Andorra	0.0200535	0.0130206	0.00771308	99999	0	0.0301394	0.0161897	0.00058472	0.00645214	0.0046614	0.00225979	0.0203259	0.0108663	0.0177645	0.0197264	0.0354404	0.0231404	0.00492551	0.00495541	0.0303696	99999	0.019687	0.00734843	0.018377	0.0161652	0.00134151	0.00949089	0.0028753	0.0233892	0.0179559	0.0300757	0.00224555	0.010338	0.0291757	0.0192942	0.012758	0.0290301	0.00530467	0.00983537	0.000645912	0.0152487	0.0280052	99999	0.00229917	0.00175585	99999	0.0104282	0.00867878	99999
Angola	0.0501928	0.0171188	0.0224263	99999	0.0301394	0	0.046329	0.0295546	0.0365915	0.0348008	0.0323991	0.00981342	0.0410057	0.0479039	0.010413	0.0655797	0.00699891	0.0350649	0.0251839	0.000230269	99999	0.0104523	0.0227909	0.0485164	0.0139742	0.0314809	0.0396302	0.0330147	0.00675016	0.0121835	6.36401e-05	0.0278938	0.0198014	0.000963622	0.0494335	0.0173814	0.00110929	0.035444	0.020304	0.0294934	0.0148906	0.0021342	99999	0.0324385	0.0318952	99999	0.0405675	0.0388181	99999
Antigua and Barbuda	0.00386382	0.0292102	0.0239028	99998.9	0.0161897	0.046329	0	0.0167744	0.00973753	0.0115283	0.0139299	0.0365156	0.00532336	0.00157488	0.0359161	0.0192507	0.0393301	0.0112642	0.0211451	0.0465593	99998.9	0.0358767	0.0235381	0.00218735	0.0323548	0.0148482	0.00669877	0.0133144	0.0395789	0.0341455	0.0462654	0.0184352	0.0265276	0.0453654	0.00310448	0.0289476	0.0452197	0.010885	0.026025	0.0168356	0.0314384	0.0441948	99998.9	0.0138905	0.0144338	99998.9	0.00576152	0.00751089	99998.9
Argentina	0.0206382	0.0124359	0.00712836	99999	0.00058472	0.0295546	0.0167744	0	0.00703686	0.00524612	0.00284451	0.0197412	0.011451	0.0183493	0.0191417	0.0360251	0.0225557	0.00551023	0.00437069	0.0297849	99999	0.0191023	0.00676371	0.0189617	0.0155804	0.00192623	0.0100756	0.00346002	0.0228045	0.0173712	0.029491	0.00166083	0.00975326	0.028591	0.0198789	0.0121733	0.0284453	0.00588939	0.00925065	6.1192e-05	0.014664	0.0274204	99999	0.00288389	0.00234057	99999	0.0110129	0.0092635	99999
Armenia	0.0136013	0.0194727	0.0141652	99998.9	0.00645214	0.0365915	0.00973753	0.00703686	0	0.00179074	0.00419236	0.0267781	0.00441416	0.0113124	0.0261785	0.0289882	0.0295926	0.00152663	0.0114076	0.0368218	99998.9	0.0261392	0.0138006	0.0119249	0.0226173	0.00511064	0.00303875	0.00357685	0.0298413	0.024408	0.0365279	0.0086977	0.0167901	0.0356279	0.012842	0.0192101	0.0354822	0.00114747	0.0162875	0.00709806	0.0217009	0.0344573	99998.9	0.00415298	0.0046963	99998.9	0.00397601	0.00222664	99998.9
Australia	0.0153921	0.017682	0.0123745	99998.9	0.0046614	0.0348008	0.0115283	0.00524612	0.00179074	0	0.00240161	0.0249873	0.0062049	0.0131031	0.0243878	0.030779	0.0278018	0.00026411	0.00961681	0.035031	99998.9	0.0243484	0.0120098	0.0137156	0.0208266	0.00331989	0.00482949	0.0017861	0.0280506	0.0226173	0.0347371	0.00690696	0.0149994	0.0338371	0.0146328	0.0174194	0.0336915	0.000643272	0.0144968	0.00530731	0.0199101	0.0326666	99998.9	0.00236223	0.00290555	99998.9	0.00576675	0.00401738	99998.9
Austria	0.0177937	0.0152804	0.00997287	99998.9	0.00225979	0.0323991	0.0139299	0.00284451	0.00419236	0.00240161	0	0.0225857	0.00860652	0.0155048	0.0219862	0.0331806	0.0254002	0.00266572	0.0072152	0.0326294	99998.9	0.0219468	0.00960822	0.0161172	0.018425	0.000918279	0.00723111	0.000615511	0.025649	0.0202157	0.0323355	0.00450534	0.0125978	0.0314355	0.0170344	0.0150178	0.0312899	0.00304489	0.0120952	0.0029057	0.0175085	0.0302649	99998.9	3.93799e-05	0.00050394	99998.9	0.00816836	0.00641899	99998.9
Azerbaijan	0.0403794	0.00730535	0.0126128	99999	0.0203259	0.00981342	0.0365156	0.0197412	0.0267781	0.0249873	0.0225857	0	0.0311922	0.0380905	0.000599539	0.0557663	0.00281451	0.0252514	0.0153705	0.0100437	99999	0.000638914	0.0129775	0.038703	0.00416076	0.0216674	0.0298168	0.0232012	0.00306327	0.00237006	0.00974978	0.0180804	0.00998795	0.0088498	0.0396201	0.00756795	0.00870413	0.0256306	0.0104906	0.01968	0.00507719	0.00767922	99999	0.0226251	0.0220818	99999	0.0307541	0.0290047	99999
Bahamas	0.00918718	0.0238869	0.0185794	99998.9	0.0108663	0.0410057	0.00532336	0.011451	0.00441416	0.0062049	0.00860652	0.0311922	0	0.00689824	0.0305927	0.024574	0.0340067	0.0059408	0.0158217	0.0412359	99998.9	0.0305533	0.0182147	0.00751072	0.0270315	0.0095248	0.00137541	0.00799101	0.0342555	0.0288222	0.040942	0.0131119	0.0212043	0.040042	0.00842785	0.0236243	0.0398964	0.00556163	0.0207017	0.0115122	0.026115	0.0388715	99998.9	0.00856714	0.00911046	99998.9	0.000438155	0.00218753	99998.9
[truncated: 604 more rows]
[truncated: 175 more columns]

## Sheet: Scale Factors DM
Country/ Territory	SFx,DM	SFmissing,x,DM (w/o Krel,x,2021)
[truncated: 205 more rows]

[truncated: 7 more sheets: Score-based comp. DM, Neoplasms COI, Direct, indirect and total COI , Total COI, DALY rates, Diet-induced health costs, Supplementary Figures]
